# Supplementary material for: High fat diet induces sex-specific differential gene expression in Drosophila melanogaster
Source: PLoS One. 2019 Mar 12;14(3):e0213474. doi: 10.1371/journal.pone.0213474 (PMC6413938; doi:10.1371/journal.pone.0213474)
Supplement: S1 Table — (XLSX) [file pone.0213474.s003.xlsx]

## Sheet: Sheet1
Supplemental Table 1: Annotation Cluster analysis of the differentially expressed genes of males and females heads.
Common_Head
Annotation Cluster 1	Enrichment Score: 2.211538135749865
Category	Term	Count	%	PValue	Genes	List Total	Pop Hits	Pop Total	Fold Enrichment	Bonferroni	Benjamini	FDR
GOTERM_BP_DIRECT	GO:0055114~oxidation-reduction process	4	33.3333	0.00370526	FBGN0033520, FBGN0031417, FBGN0015035, FBGN0040211	10	412	10996	10.6757	0.0920043	0.0920043	2.99837
UP_KEYWORDS	Oxidoreductase	4	33.3333	0.0101884	FBGN0033520, FBGN0031417, FBGN0015035, FBGN0040211	12	601	13921	7.72102	0.233757	0.124647	8.05515
Annotation Cluster 2	Enrichment Score: 1.2206875773256554
Category	Term	Count	%	PValue	Genes	List Total	Pop Hits	Pop Total	Fold Enrichment	Bonferroni	Benjamini	FDR
GOTERM_CC_DIRECT	GO:0005615~extracellular space	3	25	0.0438537	FBGN0039805, FBGN0039298, FBGN0038147	7	587	10026	7.32003	0.332088	0.332088	22.7466
UP_KEYWORDS	Signal	6	50	0.0825313	FBGN0039805, FBGN0015035, FBGN0002565, FBGN0085195, FBGN0039298, FBGN0038147	12	3176	13921	2.19159	0.893494	0.525986	50.6577
Male_Specific_Head
Annotation Cluster 1	Enrichment Score: 6.01357070389481
Category	Term	Count	%	PValue	Genes	List Total	Pop Hits	Pop Total	Fold Enrichment	Bonferroni	Benjamini	FDR
GOTERM_BP_DIRECT	GO:0055114~oxidation-reduction process	17	12.9771	5.82789e-08	FBGN0033521, FBGN0031695, FBGN0086254, FBGN0014903, FBGN0031182, FBGN0034390, FBGN0024289, FBGN0031432, FBGN0036992, FBGN0037973, FBGN0036806, FBGN0001208, FBGN0037975, FBGN0037801, FBGN0034276, FBGN0031860, FBGN0013773	84	412	10996	5.40141	8.91663e-06	8.91663e-06	6.9833e-05
UP_KEYWORDS	Oxidoreductase	21	16.0305	1.65282e-07	FBGN0033521, FBGN0031695, FBGN0031464, FBGN0086254, FBGN0014903, FBGN0031182, FBGN0000055, FBGN0034390, FBGN0024289, FBGN0031432, FBGN0036992, FBGN0037973, FBGN0036806, FBGN0037975, FBGN0001208, FBGN0037801, FBGN0283427, FBGN0034276, FBGN0031860, FBGN0050354, FBGN0013773	120	601	13921	4.05354	1.45447e-05	1.45447e-05	0.000179027
GOTERM_MF_DIRECT	GO:0016491~oxidoreductase activity	9	6.87023	9.45259e-05	FBGN0037975, FBGN0086254, FBGN0014903, FBGN0031182, FBGN0034276, FBGN0024289, FBGN0031432, FBGN0037973, FBGN0013773	71	193	9284	6.09764	0.0114665	0.0114665	0.10878
Annotation Cluster 2	Enrichment Score: 2.470738655792032
Category	Term	Count	%	PValue	Genes	List Total	Pop Hits	Pop Total	Fold Enrichment	Bonferroni	Benjamini	FDR
INTERPRO	IPR020471:Aldo/keto reductase subgroup	3	2.29008	0.0024991	FBGN0037975, FBGN0086254, FBGN0037973	85	10	10984	38.7671	0.434762	0.248177	3.15272
INTERPRO	IPR001395:Aldo/keto reductase	3	2.29008	0.00362913	FBGN0037975, FBGN0086254, FBGN0037973	85	12	10984	32.3059	0.563491	0.152775	4.54799
INTERPRO	IPR023210:NADP-dependent oxidoreductase domain	3	2.29008	0.00426774	FBGN0037975, FBGN0086254, FBGN0037973	85	13	10984	29.8208	0.622855	0.150002	5.32827
Annotation Cluster 3	Enrichment Score: 2.084245864738574
Category	Term	Count	%	PValue	Genes	List Total	Pop Hits	Pop Total	Fold Enrichment	Bonferroni	Benjamini	FDR
GOTERM_BP_DIRECT	GO:0006508~proteolysis	15	11.4504	1.11088e-05	FBGN0052351, FBGN0050090, FBGN0040060, FBGN0029769, FBGN0027578, FBGN0038702, FBGN0029828, FBGN0033439, FBGN0051445, FBGN0003357, FBGN0260474, FBGN0039073, FBGN0039023, FBGN0003863, FBGN0037396	84	475	10996	4.13383	0.00169821	0.000849468	0.0133104
SMART	SM00020:Tryp_SPc	6	4.58015	0.00337796	FBGN0033439, FBGN0003357, FBGN0050090, FBGN0040060, FBGN0260474, FBGN0003863	23	252	5218	5.40166	0.0748732	0.0748732	2.64638
UP_KEYWORDS	Serine protease	6	4.58015	0.00855757	FBGN0033439, FBGN0003357, FBGN0050090, FBGN0040060, FBGN0260474, FBGN0003863	120	147	13921	4.73503	0.530603	0.102412	8.88894
UP_KEYWORDS	Protease	9	6.87023	0.0124651	FBGN0033439, FBGN0051445, FBGN0052351, FBGN0003357, FBGN0050090, FBGN0040060, FBGN0260474, FBGN0039073, FBGN0003863	120	362	13921	2.88419	0.6684	0.128882	12.704
INTERPRO	IPR001254:Peptidase S1	7	5.34351	0.0137616	FBGN0033439, FBGN0003357, FBGN0050090, FBGN0040060, FBGN0260474, FBGN0029828, FBGN0003863	85	257	10984	3.51971	0.957551	0.296051	16.2561
INTERPRO	IPR018114:Peptidase S1, trypsin family, active site	6	4.58015	0.0138727	FBGN0033439, FBGN0003357, FBGN0050090, FBGN0040060, FBGN0260474, FBGN0003863	85	186	10984	4.1685	0.958627	0.272769	16.3768
INTERPRO	IPR009003:Trypsin-like cysteine/serine peptidase domain	7	5.34351	0.0152678	FBGN0033439, FBGN0003357, FBGN0050090, FBGN0040060, FBGN0260474, FBGN0029828, FBGN0003863	85	263	10984	3.43941	0.970041	0.273052	17.8788
GOTERM_MF_DIRECT	GO:0004252~serine-type endopeptidase activity	7	5.34351	0.0186399	FBGN0033439, FBGN0003357, FBGN0050090, FBGN0040060, FBGN0260474, FBGN0029828, FBGN0003863	71	280	9284	3.26901	0.899292	0.317906	19.4779
INTERPRO	IPR001314:Peptidase S1A, chymotrypsin-type	6	4.58015	0.0308124	FBGN0033439, FBGN0003357, FBGN0050090, FBGN0040060, FBGN0260474, FBGN0003863	85	229	10984	3.38577	0.999204	0.399321	33.0137
UP_KEYWORDS	Disulfide bond	9	6.87023	0.214485	FBGN0033439, FBGN0003357, FBGN0050090, FBGN0040060, FBGN0260474, FBGN0039073, FBGN0003863, FBGN0001114, FBGN0050354	120	670	13921	1.55832	1	0.734938	92.6827
Annotation Cluster 4	Enrichment Score: 2.022842157289018
Category	Term	Count	%	PValue	Genes	List Total	Pop Hits	Pop Total	Fold Enrichment	Bonferroni	Benjamini	FDR
UP_KEYWORDS	Iron	8	6.10687	0.00118589	FBGN0036806, FBGN0001208, FBGN0031695, FBGN0041194, FBGN0031182, FBGN0031432, FBGN0036992, FBGN0013773	120	189	13921	4.91041	0.099153	0.0342078	1.27704
UP_KEYWORDS	Monooxygenase	6	4.58015	0.00188566	FBGN0036806, FBGN0001208, FBGN0031695, FBGN0031182, FBGN0031432, FBGN0013773	120	103	13921	6.75777	0.153034	0.0406735	2.02365
INTERPRO	IPR002401:Cytochrome P450, E-class, group I	5	3.81679	0.002819	FBGN0036806, FBGN0031695, FBGN0031182, FBGN0031432, FBGN0013773	85	77	10984	8.39114	0.474623	0.193093	3.5496
GOTERM_MF_DIRECT	GO:0020037~heme binding	6	4.58015	0.00311265	FBGN0036806, FBGN0031695, FBGN0031464, FBGN0031182, FBGN0031432, FBGN0013773	71	132	9284	5.94366	0.316368	0.17318	3.52574
INTERPRO	IPR017972:Cytochrome P450, conserved site	5	3.81679	0.00323807	FBGN0036806, FBGN0031695, FBGN0031182, FBGN0031432, FBGN0013773	85	80	10984	8.07647	0.522637	0.168787	4.06726
UP_SEQ_FEATURE	metal ion-binding site:Iron (heme axial ligand)	5	3.81679	0.00339642	FBGN0036806, FBGN0031695, FBGN0031182, FBGN0031432, FBGN0013773	22	96	3113	7.36979	0.209233	0.209233	3.44971
GOTERM_MF_DIRECT	GO:0004497~monooxygenase activity	5	3.81679	0.00429344	FBGN0036806, FBGN0031695, FBGN0031182, FBGN0031432, FBGN0013773	71	88	9284	7.42958	0.408402	0.160523	4.83326
INTERPRO	IPR001128:Cytochrome P450	5	3.81679	0.00455923	FBGN0036806, FBGN0031695, FBGN0031182, FBGN0031432, FBGN0013773	85	88	10984	7.34225	0.64721	0.138293	5.68248
GOTERM_MF_DIRECT	GO:0016705~oxidoreductase activity, acting on paired donors, with incorporation or reduction of molecular oxygen	5	3.81679	0.00483853	FBGN0036806, FBGN0031695, FBGN0031182, FBGN0031432, FBGN0013773	71	91	9284	7.18465	0.446633	0.137512	5.43138
GOTERM_MF_DIRECT	GO:0005506~iron ion binding	6	4.58015	0.00507036	FBGN0036806, FBGN0001208, FBGN0031695, FBGN0031182, FBGN0031432, FBGN0013773	71	148	9284	5.3011	0.46214	0.116648	5.68472
GOTERM_CC_DIRECT	GO:0031090~organelle membrane	4	3.05344	0.015718	FBGN0031695, FBGN0031182, FBGN0031432, FBGN0013773	68	79	10026	7.46538	0.509793	0.299852	13.8423
UP_KEYWORDS	Heme	5	3.81679	0.017463	FBGN0036806, FBGN0031695, FBGN0031182, FBGN0031432, FBGN0013773	120	116	13921	5.00036	0.787821	0.158238	17.3722
COG_ONTOLOGY	Secondary metabolites biosynthesis, transport, and catabolism	5	3.81679	0.0250088	FBGN0036806, FBGN0031695, FBGN0031182, FBGN0031432, FBGN0013773	17	91	1239	4.00452	0.162461	0.162461	12.2404
UP_KEYWORDS	Microsome	4	3.05344	0.0301123	FBGN0031695, FBGN0031182, FBGN0031432, FBGN0013773	120	79	13921	5.87384	0.93216	0.235903	28.1921
GOTERM_CC_DIRECT	GO:0005789~endoplasmic reticulum membrane	5	3.81679	0.0600594	FBGN0031695, FBGN0031182, FBGN0031432, FBGN0028379, FBGN0013773	68	221	10026	3.33577	0.938409	0.427331	44.1495
UP_KEYWORDS	Metal-binding	13	9.92366	0.15251	FBGN0036806, FBGN0001208, FBGN0031695, FBGN0041194, FBGN0038934, FBGN0031464, FBGN0031182, FBGN0039073, FBGN0004395, FBGN0024289, FBGN0031432, FBGN0036992, FBGN0013773	120	1008	13921	1.49614	1	0.673768	83.3435
UP_KEYWORDS	Endoplasmic reticulum	4	3.05344	0.20843	FBGN0031695, FBGN0031182, FBGN0031432, FBGN0013773	120	184	13921	2.52192	1	0.746212	92.048
Annotation Cluster 5	Enrichment Score: 1.5029490140750756
Category	Term	Count	%	PValue	Genes	List Total	Pop Hits	Pop Total	Fold Enrichment	Bonferroni	Benjamini	FDR
INTERPRO	IPR018497:Peptidase M13, C-terminal domain	3	2.29008	0.0131747	FBGN0027578, FBGN0029769, FBGN0039023	85	23	10984	16.8552	0.951384	0.314752	15.6158
INTERPRO	IPR008753:Peptidase M13, N-terminal domain	3	2.29008	0.0166757	FBGN0027578, FBGN0029769, FBGN0039023	85	26	10984	14.9104	0.978379	0.273494	19.3693
INTERPRO	IPR000718:Peptidase M13	3	2.29008	0.0192051	FBGN0027578, FBGN0029769, FBGN0039023	85	28	10984	13.8454	0.987982	0.288304	21.9848
INTERPRO	IPR024079:Metallopeptidase, catalytic domain	3	2.29008	0.0619691	FBGN0027578, FBGN0029769, FBGN0039023	85	53	10984	7.31454	1	0.598122	55.9132
GOTERM_MF_DIRECT	GO:0004222~metalloendopeptidase activity	3	2.29008	0.116906	FBGN0027578, FBGN0029769, FBGN0039023	71	78	9284	5.02925	1	0.849823	76.1032
Annotation Cluster 6	Enrichment Score: 1.4736348275614854
Category	Term	Count	%	PValue	Genes	List Total	Pop Hits	Pop Total	Fold Enrichment	Bonferroni	Benjamini	FDR
INTERPRO	IPR010825:Stress-inducible humoral factor Turandot	3	2.29008	0.00157054	FBGN0028396, FBGN0031701, FBGN0044812	85	8	10984	48.4588	0.301182	0.301182	1.99216
GOTERM_BP_DIRECT	GO:0034605~cellular response to heat	3	2.29008	0.00554554	FBGN0028396, FBGN0031701, FBGN0044812	84	15	10996	26.181	0.57294	0.191607	6.44632
UP_SEQ_FEATURE	signal peptide	8	6.10687	0.0179069	FBGN0003357, FBGN0003867, FBGN0002563, FBGN0003863, FBGN0001114, FBGN0028396, FBGN0031701, FBGN0044812	22	427	3113	2.65105	0.712569	0.463874	17.01
GOTERM_BP_DIRECT	GO:0009617~response to bacterium	3	2.29008	0.0470379	FBGN0028396, FBGN0031701, FBGN0044812	84	46	10996	8.53727	0.999371	0.651138	43.86
GOTERM_BP_DIRECT	GO:0009408~response to heat	3	2.29008	0.0932141	FBGN0028396, FBGN0031701, FBGN0044812	84	68	10996	5.77521	1	0.846086	69.0402
UP_KEYWORDS	Innate immunity	3	2.29008	0.106568	FBGN0028396, FBGN0031701, FBGN0044812	120	65	13921	5.35423	0.999951	0.594033	70.4936
UP_KEYWORDS	Immunity	3	2.29008	0.120454	FBGN0028396, FBGN0031701, FBGN0044812	120	70	13921	4.97179	0.999988	0.609851	75.0981
GOTERM_BP_DIRECT	GO:0045087~innate immune response	3	2.29008	0.185153	FBGN0028396, FBGN0031701, FBGN0044812	84	104	10996	3.7761	1	0.969218	91.4006
Annotation Cluster 7	Enrichment Score: 0.029276165607699647
Category	Term	Count	%	PValue	Genes	List Total	Pop Hits	Pop Total	Fold Enrichment	Bonferroni	Benjamini	FDR
GOTERM_CC_DIRECT	GO:0016021~integral component of membrane	16	12.2137	0.881716	FBGN0037714, FBGN0031464, FBGN0034417, FBGN0052192, FBGN0034045, FBGN0029828, FBGN0259739, FBGN0038752, FBGN0033323, FBGN0028379, FBGN0052450, FBGN0033451, FBGN0031305, FBGN0034253, FBGN0037553, FBGN0263655	68	2814	10026	0.838329	1	0.999839	100
UP_KEYWORDS	Membrane	24	18.3206	0.882176	FBGN0037714, FBGN0031695, FBGN0031464, FBGN0031182, FBGN0034417, FBGN0052192, FBGN0034045, FBGN0029828, FBGN0038752, FBGN0259739, FBGN0033323, FBGN0031432, FBGN0028379, FBGN0052450, FBGN0033451, FBGN0036806, FBGN0031305, FBGN0032314, FBGN0034253, FBGN0037553, FBGN0037828, FBGN0263655, FBGN0050354, FBGN0013773	120	3266	13921	0.85248	1	0.99995	100
UP_KEYWORDS	Transmembrane helix	17	12.9771	0.990733	FBGN0031464, FBGN0034417, FBGN0052192, FBGN0034045, FBGN0029828, FBGN0259739, FBGN0038752, FBGN0033323, FBGN0028379, FBGN0052450, FBGN0033451, FBGN0031305, FBGN0032314, FBGN0034253, FBGN0037553, FBGN0037828, FBGN0263655	120	2985	13921	0.660684	1	1	100
UP_KEYWORDS	Transmembrane	17	12.9771	0.990957	FBGN0031464, FBGN0034417, FBGN0052192, FBGN0034045, FBGN0029828, FBGN0259739, FBGN0038752, FBGN0033323, FBGN0028379, FBGN0052450, FBGN0033451, FBGN0031305, FBGN0032314, FBGN0034253, FBGN0037553, FBGN0037828, FBGN0263655	120	2990	13921	0.659579	1	1	100
Female_Specific_Head
Annotation Cluster 1	Enrichment Score: 2.3739690737245795
Category	Term	Count	%	PValue	Genes	List Total	Pop Hits	Pop Total	Fold Enrichment	Bonferroni	Benjamini	FDR
GOTERM_BP_DIRECT	GO:0006635~fatty acid beta-oxidation	5	6.0241	1.50012e-05	FBGN0028479, FBGN0040064, FBGN0040349, FBGN0033465, FBGN0035811	59	29	10996	32.1333	0.00220276	0.00220276	0.0178498
KEGG_PATHWAY	dme01130:Biosynthesis of antibiotics	8	9.63855	0.000241828	FBGN0028479, FBGN0043783, FBGN0040064, FBGN0034356, FBGN0035811, FBGN0013307, FBGN0013308, FBGN0037643	22	180	2752	5.5596	0.0101066	0.0101066	0.223588
GOTERM_CC_DIRECT	GO:0005811~lipid particle	8	9.63855	0.00046558	FBGN0028479, FBGN0259682, FBGN0030608, FBGN0040064, FBGN0015570, FBGN0033465, FBGN0035811, FBGN0028327	52	277	10026	5.56845	0.0198254	0.0198254	0.432431
GOTERM_CC_DIRECT	GO:0005875~microtubule associated complex	7	8.43373	0.00396217	FBGN0028479, FBGN0030608, FBGN0040064, FBGN0002645, FBGN0033465, FBGN0035811, FBGN0037643	52	300	10026	4.49885	0.156936	0.0553152	3.6271
KEGG_PATHWAY	dme00640:Propanoate metabolism	3	3.61446	0.00704109	FBGN0028479, FBGN0035811, FBGN0037643	22	17	2752	22.0749	0.256786	0.0941884	6.33032
GOTERM_CC_DIRECT	GO:0005739~mitochondrion	8	9.63855	0.00995252	FBGN0028479, FBGN0027579, FBGN0085483, FBGN0040064, FBGN0034356, FBGN0033465, FBGN0035811, FBGN0037643	52	477	10026	3.23367	0.349557	0.0824245	8.88811
KEGG_PATHWAY	dme00071:Fatty acid degradation	3	3.61446	0.0212178	FBGN0028479, FBGN0040064, FBGN0035811	22	30	2752	12.5091	0.593729	0.201631	18.0026
KEGG_PATHWAY	dme00280:Valine, leucine and isoleucine degradation	3	3.61446	0.0225775	FBGN0028479, FBGN0040064, FBGN0035811	22	31	2752	12.1056	0.616772	0.174549	19.0509
KEGG_PATHWAY	dme01212:Fatty acid metabolism	3	3.61446	0.0397572	FBGN0028479, FBGN0040064, FBGN0035811	22	42	2752	8.93506	0.818028	0.247221	31.3031
KEGG_PATHWAY	dme01200:Carbon metabolism	3	3.61446	0.203885	FBGN0028479, FBGN0035811, FBGN0037643	22	110	2752	3.41157	0.999931	0.745403	87.8792
Annotation Cluster 2	Enrichment Score: 2.0417288801820708
Category	Term	Count	%	PValue	Genes	List Total	Pop Hits	Pop Total	Fold Enrichment	Bonferroni	Benjamini	FDR
SMART	SM00020:Tryp_SPc	7	8.43373	0.000602076	FBGN0019929, FBGN0052523, FBGN0050287, FBGN0036015, FBGN0039703, FBGN0036022, FBGN0030773	24	252	5218	6.03935	0.0149436	0.0149436	0.487433
INTERPRO	IPR001314:Peptidase S1A, chymotrypsin-type	7	8.43373	0.0015046	FBGN0019929, FBGN0052523, FBGN0050287, FBGN0036015, FBGN0039703, FBGN0036022, FBGN0030773	61	229	10984	5.50419	0.211723	0.211723	1.79789
INTERPRO	IPR001254:Peptidase S1	7	8.43373	0.00269171	FBGN0019929, FBGN0052523, FBGN0050287, FBGN0036015, FBGN0039703, FBGN0036022, FBGN0030773	61	257	10984	4.90451	0.346795	0.191789	3.19543
INTERPRO	IPR009003:Trypsin-like cysteine/serine peptidase domain	7	8.43373	0.00301857	FBGN0019929, FBGN0052523, FBGN0050287, FBGN0036015, FBGN0039703, FBGN0036022, FBGN0030773	61	263	10984	4.79262	0.379764	0.14719	3.57701
INTERPRO	IPR018114:Peptidase S1, trypsin family, active site	6	7.22892	0.00339298	FBGN0019929, FBGN0052523, FBGN0050287, FBGN0039703, FBGN0036022, FBGN0030773	61	186	10984	5.80857	0.415502	0.125629	4.01241
GOTERM_MF_DIRECT	GO:0004252~serine-type endopeptidase activity	7	8.43373	0.00712591	FBGN0019929, FBGN0052523, FBGN0050287, FBGN0036015, FBGN0039703, FBGN0036022, FBGN0030773	58	280	9284	4.00172	0.496683	0.496683	7.57433
UP_KEYWORDS	Hydrolase	17	20.4819	0.00908702	FBGN0037683, FBGN0052523, FBGN0050287, FBGN0036659, FBGN0034496, FBGN0035398, FBGN0015570, FBGN0019929, FBGN0038172, FBGN0032167, FBGN0030013, FBGN0036015, FBGN0000079, FBGN0039703, FBGN0036022, FBGN0030773, FBGN0025879	76	1581	13921	1.96958	0.500311	0.129558	9.15904
UP_KEYWORDS	Disulfide bond	10	12.0482	0.00965697	FBGN0044050, FBGN0019929, FBGN0052523, FBGN0050287, FBGN0033067, FBGN0000079, FBGN0039703, FBGN0036022, FBGN0025879, FBGN0030773	76	670	13921	2.7339	0.52169	0.115662	9.70735
GOTERM_BP_DIRECT	GO:0006508~proteolysis	7	8.43373	0.0382898	FBGN0019929, FBGN0052523, FBGN0050287, FBGN0036015, FBGN0039703, FBGN0036022, FBGN0030773	59	475	10996	2.74655	0.996783	0.852373	37.1612
UP_KEYWORDS	Serine protease	3	3.61446	0.187709	FBGN0019929, FBGN0050287, FBGN0036022	76	147	13921	3.73818	1	0.676507	88.7825
UP_KEYWORDS	Protease	4	4.81928	0.30962	FBGN0019929, FBGN0050287, FBGN0036022, FBGN0025879	76	362	13921	2.02399	1	0.827945	97.9736
Annotation Cluster 3	Enrichment Score: 1.7273463114925622
Category	Term	Count	%	PValue	Genes	List Total	Pop Hits	Pop Total	Fold Enrichment	Bonferroni	Benjamini	FDR
GOTERM_CC_DIRECT	GO:0005576~extracellular region	10	12.0482	0.00174715	FBGN0044050, FBGN0283437, FBGN0013767, FBGN0040609, FBGN0085483, FBGN0030013, FBGN0000079, FBGN0035398, FBGN0042201, FBGN0025879	52	556	10026	3.46776	0.0724357	0.0368986	1.61415
UP_KEYWORDS	Secreted	6	7.22892	0.0192284	FBGN0044050, FBGN0011722, FBGN0013767, FBGN0030013, FBGN0042201, FBGN0025879	76	287	13921	3.82936	0.771356	0.137188	18.4791
UP_SEQ_FEATURE	signal peptide	5	6.0241	0.195744	FBGN0044050, FBGN0013767, FBGN0000079, FBGN0042201, FBGN0025879	18	427	3113	2.02511	0.999997	0.998381	88.6424
Annotation Cluster 4	Enrichment Score: 1.7194987298949513
Category	Term	Count	%	PValue	Genes	List Total	Pop Hits	Pop Total	Fold Enrichment	Bonferroni	Benjamini	FDR
UP_KEYWORDS	Oxidoreductase	11	13.253	0.00137667	FBGN0283437, FBGN0036910, FBGN0028479, FBGN0038795, FBGN0034053, FBGN0040349, FBGN0036778, FBGN0033465, FBGN0035811, FBGN0033518, FBGN0038194	76	601	13921	3.35255	0.0994042	0.0510027	1.43921
GOTERM_CC_DIRECT	GO:0031090~organelle membrane	4	4.81928	0.00747356	FBGN0036910, FBGN0034053, FBGN0036778, FBGN0038194	52	79	10026	9.76241	0.275715	0.0774766	6.7429
UP_KEYWORDS	Microsome	4	4.81928	0.00886053	FBGN0036910, FBGN0034053, FBGN0036778, FBGN0038194	76	79	13921	9.27448	0.491557	0.155576	8.94031
INTERPRO	IPR001128:Cytochrome P450	4	4.81928	0.0122409	FBGN0036910, FBGN0034053, FBGN0036778, FBGN0038194	61	88	10984	8.1848	0.857156	0.322401	13.7914
GOTERM_MF_DIRECT	GO:0005506~iron ion binding	5	6.0241	0.012741	FBGN0036910, FBGN0038795, FBGN0034053, FBGN0036778, FBGN0038194	58	148	9284	5.40774	0.707998	0.459628	13.1711
UP_SEQ_FEATURE	metal ion-binding site:Iron (heme axial ligand)	4	4.81928	0.0141185	FBGN0036910, FBGN0034053, FBGN0036778, FBGN0038194	18	96	3113	7.20602	0.567825	0.567825	13.2369
GOTERM_MF_DIRECT	GO:0004497~monooxygenase activity	4	4.81928	0.0166627	FBGN0036910, FBGN0034053, FBGN0036778, FBGN0038194	58	88	9284	7.27586	0.80073	0.415909	16.8953
UP_KEYWORDS	Endoplasmic reticulum	5	6.0241	0.0173414	FBGN0036910, FBGN0034053, FBGN0036778, FBGN0038194, FBGN0264672	76	184	13921	4.97747	0.735392	0.172982	16.8134
UP_KEYWORDS	Monooxygenase	4	4.81928	0.0180822	FBGN0036910, FBGN0034053, FBGN0036778, FBGN0038194	76	103	13921	7.11344	0.750133	0.159159	17.471
GOTERM_MF_DIRECT	GO:0016705~oxidoreductase activity, acting on paired donors, with incorporation or reduction of molecular oxygen	4	4.81928	0.0182108	FBGN0036910, FBGN0034053, FBGN0036778, FBGN0038194	58	91	9284	7.036	0.828703	0.356664	18.325
UP_KEYWORDS	Iron	5	6.0241	0.0189395	FBGN0036910, FBGN0034053, FBGN0036778, FBGN0033465, FBGN0038194	76	189	13921	4.8458	0.76618	0.149105	18.2261
UP_KEYWORDS	Heme	4	4.81928	0.0246668	FBGN0036910, FBGN0034053, FBGN0036778, FBGN0038194	76	116	13921	6.31624	0.85016	0.158494	23.1123
GOTERM_CC_DIRECT	GO:0005789~endoplasmic reticulum membrane	5	6.0241	0.0256061	FBGN0036910, FBGN0034053, FBGN0036778, FBGN0038194, FBGN0028327	52	221	10026	4.36216	0.672217	0.169644	21.4468
UP_KEYWORDS	Metal-binding	11	13.253	0.0432698	FBGN0283437, FBGN0036910, FBGN0037683, FBGN0031606, FBGN0034053, FBGN0038984, FBGN0000079, FBGN0036778, FBGN0033465, FBGN0038194, FBGN0025879	76	1008	13921	1.99889	0.965326	0.244328	37.2162
GOTERM_MF_DIRECT	GO:0020037~heme binding	4	4.81928	0.0471514	FBGN0036910, FBGN0034053, FBGN0036778, FBGN0038194	58	132	9284	4.85057	0.990311	0.604398	41.2551
COG_ONTOLOGY	Secondary metabolites biosynthesis, transport, and catabolism	4	4.81928	0.0519176	FBGN0036910, FBGN0034053, FBGN0036778, FBGN0038194	13	91	1239	4.18935	0.347217	0.347217	25.3134
GOTERM_BP_DIRECT	GO:0055114~oxidation-reduction process	6	7.22892	0.0654145	FBGN0036910, FBGN0038795, FBGN0034053, FBGN0036778, FBGN0033518, FBGN0038194	59	412	10996	2.71417	0.999952	0.809381	55.2936
INTERPRO	IPR017972:Cytochrome P450, conserved site	3	3.61446	0.0707131	FBGN0036910, FBGN0034053, FBGN0038194	61	80	10984	6.75246	0.999991	0.765059	58.6725
Annotation Cluster 5	Enrichment Score: 1.244613484088695
Category	Term	Count	%	PValue	Genes	List Total	Pop Hits	Pop Total	Fold Enrichment	Bonferroni	Benjamini	FDR
INTERPRO	IPR013781:Glycoside hydrolase, catalytic domain	3	3.61446	0.0271015	FBGN0036659, FBGN0000079, FBGN0035398	61	47	10984	11.4935	0.986978	0.514959	28.1831
INTERPRO	IPR017853:Glycoside hydrolase, superfamily	3	3.61446	0.0350173	FBGN0036659, FBGN0000079, FBGN0035398	61	54	10984	10.0036	0.996418	0.552715	34.9156
UP_KEYWORDS	Glycosidase	3	3.61446	0.102949	FBGN0036659, FBGN0000079, FBGN0035398	76	101	13921	5.44072	0.999741	0.47014	68.1219
GOTERM_BP_DIRECT	GO:0005975~carbohydrate metabolic process	3	3.61446	0.107559	FBGN0036659, FBGN0000079, FBGN0035398	59	106	10996	5.2747	1	0.908343	74.1834
Annotation Cluster 6	Enrichment Score: 0.2442952813419669
Category	Term	Count	%	PValue	Genes	List Total	Pop Hits	Pop Total	Fold Enrichment	Bonferroni	Benjamini	FDR
GOTERM_CC_DIRECT	GO:0005886~plasma membrane	7	8.43373	0.207543	FBGN0027579, FBGN0032167, FBGN0259682, FBGN0038984, FBGN0024150, FBGN0020386, FBGN0031645	52	786	10026	1.71712	0.999955	0.713586	88.5219
UP_KEYWORDS	Membrane	19	22.8916	0.500803	FBGN0036910, FBGN0027579, FBGN0259682, FBGN0034053, FBGN0034063, FBGN0024150, FBGN0261999, FBGN0031645, FBGN0032167, FBGN0038083, FBGN0034479, FBGN0038984, FBGN0036778, FBGN0033465, FBGN0037107, FBGN0028327, FBGN0036665, FBGN0038194, FBGN0052645	76	3266	13921	1.0656	1	0.946785	99.9332
GOTERM_CC_DIRECT	GO:0016021~integral component of membrane	13	15.6627	0.808927	FBGN0027579, FBGN0032167, FBGN0038083, FBGN0259682, FBGN0034479, FBGN0034063, FBGN0038984, FBGN0024150, FBGN0037107, FBGN0052645, FBGN0036665, FBGN0031645, FBGN0028327	52	2814	10026	0.890725	1	0.999189	100
UP_KEYWORDS	Transmembrane helix	14	16.8675	0.84424	FBGN0027579, FBGN0259682, FBGN0034063, FBGN0024150, FBGN0261999, FBGN0031645, FBGN0038083, FBGN0032167, FBGN0034479, FBGN0038984, FBGN0037107, FBGN0028327, FBGN0036665, FBGN0052645	76	2985	13921	0.859094	1	0.997854	100
UP_KEYWORDS	Transmembrane	14	16.8675	0.846004	FBGN0027579, FBGN0259682, FBGN0034063, FBGN0024150, FBGN0261999, FBGN0031645, FBGN0038083, FBGN0032167, FBGN0034479, FBGN0038984, FBGN0037107, FBGN0028327, FBGN0036665, FBGN0052645	76	2990	13921	0.857657	1	0.997326	100
