# Supplementary material for: High fat diet induces sex-specific differential gene expression in Drosophila melanogaster
Source: PLoS One. 2019 Mar 12;14(3):e0213474. doi: 10.1371/journal.pone.0213474 (PMC6413938; doi:10.1371/journal.pone.0213474)
Supplement: S2 Table — (XLSX) [file pone.0213474.s004.xlsx]

## Sheet: Sheet1
Supplemental Table 2: : Annotation Cluster analysis of the differentially expressed genes of males and females bodies.
Common_Body
Annotation Cluster 1	Enrichment Score: 2.3513976693755714
Category	Term	Count	%	PValue	Genes	List Total	Pop Hits	Pop Total	Fold Enrichment	Bonferroni	Benjamini	FDR
INTERPRO	IPR006693:Partial AB-hydrolase lipase domain	3	10.7143	0.000511435	FBGN0036996, FBGN0033999, FBGN0051091	23	17	10984	84.2762	0.0292349	0.0292349	0.507681
INTERPRO	IPR025483:Lipase, eukaryotic	3	10.7143	0.000641495	FBGN0036996, FBGN0033999, FBGN0051091	23	19	10984	75.405	0.0365346	0.0184372	0.636417
UP_KEYWORDS	Lipid degradation	3	10.7143	0.000905656	FBGN0036996, FBGN0033999, FBGN0051091	26	25	13921	64.2508	0.0338445	0.0338445	0.8155
PIR_SUPERFAMILY	PIRSF000862:lipase, eukaryotic type	3	10.7143	0.00307412	FBGN0036996, FBGN0033999, FBGN0051091	5	19	806	25.4526	0.00919404	0.00919404	0.964517
GOTERM_BP_DIRECT	GO:0016042~lipid catabolic process	3	10.7143	0.00369859	FBGN0036996, FBGN0033999, FBGN0051091	20	53	10996	31.1208	0.178307	0.178307	3.55065
GOTERM_BP_DIRECT	GO:0006629~lipid metabolic process	3	10.7143	0.00824952	FBGN0036996, FBGN0033999, FBGN0051091	20	80	10996	20.6175	0.355344	0.197095	7.76405
UP_KEYWORDS	Lipid metabolism	3	10.7143	0.0176376	FBGN0036996, FBGN0033999, FBGN0051091	26	114	13921	14.0901	0.491458	0.286879	14.8554
UP_KEYWORDS	Hydrolase	5	17.8571	0.31423	FBGN0038613, FBGN0036996, FBGN0033999, FBGN0051091, FBGN0003358	26	1581	13921	1.69331	0.999999	0.972222	96.6926
Male_Body_specific
Annotation Cluster 1	Enrichment Score: 4.482113500317097
Category	Term	Count	%	PValue	Genes	List Total	Pop Hits	Pop Total	Fold Enrichment	Bonferroni	Benjamini	FDR
GOTERM_BP_DIRECT	GO:0055114~oxidation-reduction process	30	6.94444	1.4667e-06	FBGN0015714, FBGN0031417, FBGN0031695, FBGN0031925, FBGN0030594, FBGN0038130, FBGN0036857, FBGN0030509, FBGN0036211, FBGN0002937, FBGN0037801, FBGN0034276, FBGN0030593, FBGN0030592, FBGN0031860, FBGN0033520, FBGN0086254, FBGN0014903, FBGN0034390, FBGN0037537, FBGN0003961, FBGN0030588, FBGN0036992, FBGN0033978, FBGN0003308, FBGN0010222, FBGN0036698, FBGN0005670, FBGN0040211, FBGN0032889	292	412	10996	2.74205	0.000998322	0.000998322	0.0022037
UP_KEYWORDS	Oxidoreductase	38	8.7963	8.41899e-06	FBGN0031695, FBGN0015714, FBGN0031417, FBGN0031925, FBGN0030594, FBGN0038130, FBGN0036857, FBGN0030509, FBGN0002937, FBGN0036211, FBGN0037801, FBGN0034276, FBGN0030593, FBGN0030592, FBGN0030332, FBGN0031860, FBGN0033520, FBGN0039827, FBGN0086254, FBGN0014903, FBGN0000055, FBGN0034390, FBGN0037537, FBGN0023550, FBGN0040705, FBGN0003961, FBGN0030588, FBGN0036992, FBGN0033978, FBGN0032055, FBGN00033…	397	601	13921	2.21712	0.00155631	0.000389304	0.010417
GOTERM_MF_DIRECT	GO:0016491~oxidoreductase activity	14	3.24074	0.00289774	FBGN0015714, FBGN0031417, FBGN0086254, FBGN0014903, FBGN0030594, FBGN0037537, FBGN0030509, FBGN0030588, FBGN0033978, FBGN0036211, FBGN0034276, FBGN0030593, FBGN0030332, FBGN0030592	260	193	9284	2.5902	0.603754	0.265506	3.83856
Annotation Cluster 2	Enrichment Score: 3.859468270139555
Category	Term	Count	%	PValue	Genes	List Total	Pop Hits	Pop Total	Fold Enrichment	Bonferroni	Benjamini	FDR
INTERPRO	IPR013780:Glycosyl hydrolase, family 13, all-beta	8	1.85185	2.57865e-07	FBGN0032068, FBGN0032069, FBGN0020506, FBGN0026616, FBGN0051148, FBGN0032067, FBGN0032066, FBGN0032381	322	17	10984	16.0526	0.000152387	0.000152387	0.000380059
SMART	SM00872:SM00872	5	1.15741	2.68794e-05	FBGN0032068, FBGN0032069, FBGN0026616, FBGN0032067, FBGN0032066	135	8	5218	24.1574	0.00279159	0.00279159	0.0300504
INTERPRO	IPR015341:Glycoside hydrolase, family 38, central domain	5	1.15741	4.56698e-05	FBGN0032068, FBGN0032069, FBGN0026616, FBGN0032067, FBGN0032066	322	8	10984	21.3199	0.0266304	0.0134051	0.0672902
INTERPRO	IPR011682:Glycosyl hydrolase family 38, C-terminal	5	1.15741	4.56698e-05	FBGN0032068, FBGN0032069, FBGN0026616, FBGN0032067, FBGN0032066	322	8	10984	21.3199	0.0266304	0.0134051	0.0672902
INTERPRO	IPR027291:Glycoside hydrolase 38/57, N-terminal domain	5	1.15741	4.56698e-05	FBGN0032068, FBGN0032069, FBGN0026616, FBGN0032067, FBGN0032066	322	8	10984	21.3199	0.0266304	0.0134051	0.0672902
INTERPRO	IPR000602:Glycoside hydrolase family 38, N-terminal domain	5	1.15741	4.56698e-05	FBGN0032068, FBGN0032069, FBGN0026616, FBGN0032067, FBGN0032066	322	8	10984	21.3199	0.0266304	0.0134051	0.0672902
INTERPRO	IPR011013:Galactose mutarotase-like domain	6	1.38889	4.87471e-05	FBGN0032068, FBGN0032069, FBGN0043783, FBGN0026616, FBGN0032067, FBGN0032066	322	15	10984	13.6447	0.0283992	0.00955745	0.0718228
GOTERM_BP_DIRECT	GO:0006013~mannose metabolic process	5	1.15741	5.45115e-05	FBGN0032068, FBGN0032069, FBGN0026616, FBGN0032067, FBGN0032066	292	9	10996	20.9209	0.0364427	0.0183904	0.0818725
GOTERM_BP_DIRECT	GO:0006517~protein deglycosylation	5	1.15741	0.000389925	FBGN0032068, FBGN0032069, FBGN0026616, FBGN0032067, FBGN0032066	292	14	10996	13.4491	0.233247	0.0642414	0.584266
GOTERM_MF_DIRECT	GO:0004559~alpha-mannosidase activity	4	0.925926	0.000403291	FBGN0032068, FBGN0032069, FBGN0032067, FBGN0032066	260	6	9284	23.8051	0.120741	0.120741	0.542595
INTERPRO	IPR011330:Glycoside hydrolase/deacetylase, beta/alpha-barrel	5	1.15741	0.000756992	FBGN0032068, FBGN0032069, FBGN0026616, FBGN0032067, FBGN0032066	322	15	10984	11.3706	0.360809	0.0485118	1.10992
KEGG_PATHWAY	dme00511:Other glycan degradation	6	1.38889	0.00120294	FBGN0032068, FBGN0032069, FBGN0026616, FBGN0051148, FBGN0032067, FBGN0032066	107	22	2752	7.01444	0.0907083	0.0311994	1.26833
KEGG_PATHWAY	dme04142:Lysosome	11	2.5463	0.00259692	FBGN0036768, FBGN0032068, FBGN0032069, FBGN0261675, FBGN0000477, FBGN0034417, FBGN0051148, FBGN0032067, FBGN0034229, FBGN0037396, FBGN0032066	107	93	2752	3.04211	0.185698	0.0336578	2.71986
GOTERM_MF_DIRECT	GO:0030246~carbohydrate binding	7	1.62037	0.0311378	FBGN0032068, FBGN0032069, FBGN0043783, FBGN0026616, FBGN0032067, FBGN0032066, FBGN0031373	260	85	9284	2.94063	0.999959	0.635449	34.7319
Annotation Cluster 3	Enrichment Score: 3.299740408011078
Category	Term	Count	%	PValue	Genes	List Total	Pop Hits	Pop Total	Fold Enrichment	Bonferroni	Benjamini	FDR
SMART	SM00587:CHK	9	2.08333	3.85319e-05	FBGN0052195, FBGN0039312, FBGN0039313, FBGN0037934, FBGN0051288, FBGN0053511, FBGN0053510, FBGN0037936, FBGN0031801	135	51	5218	6.82092	0.00399938	0.00200169	0.0430751
INTERPRO	IPR004119:Protein of unknown function DUF227	9	2.08333	0.000103773	FBGN0052195, FBGN0039312, FBGN0039313, FBGN0037934, FBGN0051288, FBGN0053511, FBGN0053510, FBGN0037936, FBGN0031801	322	51	10984	6.01973	0.0594902	0.0121917	0.152839
INTERPRO	IPR015897:CHK kinase-like	9	2.08333	0.000103773	FBGN0052195, FBGN0039312, FBGN0039313, FBGN0037934, FBGN0051288, FBGN0053511, FBGN0053510, FBGN0037936, FBGN0031801	322	51	10984	6.01973	0.0594902	0.0121917	0.152839
INTERPRO	IPR011009:Protein kinase-like domain	13	3.00926	0.152422	FBGN0017581, FBGN0039312, FBGN0052195, FBGN0013984, FBGN0021796, FBGN0039313, FBGN0037934, FBGN0035039, FBGN0051288, FBGN0053511, FBGN0053510, FBGN0037936, FBGN0031801	322	294	10984	1.50834	1	0.902414	91.2609
Annotation Cluster 4	Enrichment Score: 3.0264330691551176
Category	Term	Count	%	PValue	Genes	List Total	Pop Hits	Pop Total	Fold Enrichment	Bonferroni	Benjamini	FDR
UP_KEYWORDS	Glycosidase	17	3.93519	2.38827e-08	FBGN0034618, FBGN0020506, FBGN0034417, FBGN0032387, FBGN0036659, FBGN0026616, FBGN0035398, FBGN0032067, FBGN0032066, FBGN0033294, FBGN0039768, FBGN0039769, FBGN0032068, FBGN0032069, FBGN0051148, FBGN0032381, FBGN0002571	397	101	13921	5.90211	4.41828e-06	2.20914e-06	2.9552e-05
INTERPRO	IPR013781:Glycoside hydrolase, catalytic domain	9	2.08333	5.67244e-05	FBGN0034618, FBGN0020506, FBGN0034417, FBGN0036659, FBGN0051148, FBGN0035398, FBGN0033294, FBGN0002571, FBGN0032381	322	47	10984	6.53205	0.0329693	0.00834624	0.0835717
KEGG_PATHWAY	dme00500:Starch and sucrose metabolism	8	1.85185	0.000126355	FBGN0034618, FBGN0003076, FBGN0020506, FBGN0031463, FBGN0266064, FBGN0033294, FBGN0002571, FBGN0032381	107	31	2752	6.63732	0.009933	0.00497889	0.133914
INTERPRO	IPR017853:Glycoside hydrolase, superfamily	9	2.08333	0.000157144	FBGN0034618, FBGN0020506, FBGN0034417, FBGN0036659, FBGN0051148, FBGN0035398, FBGN0033294, FBGN0002571, FBGN0032381	322	54	10984	5.6853	0.0886965	0.0131808	0.23136
GOTERM_BP_DIRECT	GO:0005975~carbohydrate metabolic process	11	2.5463	0.000489027	FBGN0010222, FBGN0013984, FBGN0020506, FBGN0034417, FBGN0032387, FBGN0036659, FBGN0051148, FBGN0035398, FBGN0033294, FBGN0002571, FBGN0032381	292	106	10996	3.90786	0.283308	0.0540051	0.732251
KEGG_PATHWAY	dme00052:Galactose metabolism	7	1.62037	0.00158104	FBGN0003076, FBGN0086254, FBGN0043783, FBGN0031463, FBGN0033294, FBGN0002571, FBGN0032381	107	34	2752	5.29522	0.117504	0.0307671	1.66397
SMART	SM00642:Aamy	4	0.925926	0.00489817	FBGN0020506, FBGN0033294, FBGN0002571, FBGN0032381	135	14	5218	11.0434	0.399901	0.119852	5.34224
INTERPRO	IPR006047:Glycosyl hydrolase, family 13, catalytic domain	4	0.925926	0.00866499	FBGN0020506, FBGN0033294, FBGN0002571, FBGN0032381	322	15	10984	9.09648	0.994162	0.261067	12.0382
INTERPRO	IPR015902:Glycoside hydrolase, family 13	4	0.925926	0.00866499	FBGN0020506, FBGN0033294, FBGN0002571, FBGN0032381	322	15	10984	9.09648	0.994162	0.261067	12.0382
GOTERM_MF_DIRECT	GO:0003824~catalytic activity	9	2.08333	0.0225381	FBGN0052984, FBGN0038858, FBGN0038730, FBGN0020506, FBGN0038731, FBGN0032387, FBGN0033294, FBGN0002571, FBGN0032381	260	124	9284	2.59169	0.999305	0.554246	26.4698
GOTERM_MF_DIRECT	GO:0032450~maltose alpha-glucosidase activity	3	0.694444	0.0493876	FBGN0033294, FBGN0002571, FBGN0032381	260	13	9284	8.24024	1	0.769802	49.498
GOTERM_MF_DIRECT	GO:0004558~alpha-1,4-glucosidase activity	3	0.694444	0.0565824	FBGN0033294, FBGN0002571, FBGN0032381	260	14	9284	7.65165	1	0.734776	54.4168
Annotation Cluster 5	Enrichment Score: 2.094795945380321
Category	Term	Count	%	PValue	Genes	List Total	Pop Hits	Pop Total	Fold Enrichment	Bonferroni	Benjamini	FDR
GOTERM_BP_DIRECT	GO:0006520~cellular amino acid metabolic process	6	1.38889	0.000431175	FBGN0036208, FBGN0034390, FBGN0030558, FBGN0039094, FBGN0036927, FBGN0005619	292	25	10996	9.03781	0.254495	0.0570469	0.645889
INTERPRO	IPR015421:Pyridoxal phosphate-dependent transferase, major region, subdomain 1	6	1.38889	0.00250219	FBGN0037801, FBGN0036208, FBGN0030558, FBGN0039094, FBGN0036927, FBGN0005619	322	33	10984	6.20215	0.772509	0.137625	3.62518
INTERPRO	IPR015424:Pyridoxal phosphate-dependent transferase	6	1.38889	0.00286457	FBGN0037801, FBGN0036208, FBGN0030558, FBGN0039094, FBGN0036927, FBGN0005619	322	34	10984	6.01973	0.816472	0.142836	4.13992
INTERPRO	IPR015422:Pyridoxal phosphate-dependent transferase, major region, subdomain 2	5	1.15741	0.00643707	FBGN0036208, FBGN0030558, FBGN0039094, FBGN0036927, FBGN0005619	322	26	10984	6.55996	0.977998	0.22465	9.07913
GOTERM_MF_DIRECT	GO:0030170~pyridoxal phosphate binding	4	0.925926	0.0681202	FBGN0036208, FBGN0030558, FBGN0036927, FBGN0005619	260	34	9284	4.2009	1	0.776958	61.3879
UP_KEYWORDS	Pyridoxal phosphate	3	0.694444	0.199171	FBGN0037801, FBGN0036927, FBGN0005619	397	29	13921	3.62746	1	0.72309	93.5965
Annotation Cluster 6	Enrichment Score: 2.0940240537325447
Category	Term	Count	%	PValue	Genes	List Total	Pop Hits	Pop Total	Fold Enrichment	Bonferroni	Benjamini	FDR
INTERPRO	IPR012336:Thioredoxin-like fold	13	3.00926	0.000142866	FBGN0033381, FBGN0033520, FBGN0037697, FBGN0040705, FBGN0042206, FBGN0032514, FBGN0032015, FBGN0004003, FBGN0063491, FBGN0063497, FBGN0063499, FBGN0030734, FBGN0040070	322	116	10984	3.82287	0.0809733	0.0139748	0.21036
GOTERM_BP_DIRECT	GO:0006749~glutathione metabolic process	7	1.62037	0.00140634	FBGN0033381, FBGN0063497, FBGN0034733, FBGN0063499, FBGN0037697, FBGN0042206, FBGN0063491	292	47	10996	5.60857	0.616492	0.127954	2.09233
INTERPRO	IPR004046:Glutathione S-transferase, C-terminal	6	1.38889	0.00370073	FBGN0033381, FBGN0063497, FBGN0063499, FBGN0037697, FBGN0042206, FBGN0063491	322	36	10984	5.6853	0.888216	0.166898	5.31789
INTERPRO	IPR004045:Glutathione S-transferase, N-terminal	6	1.38889	0.00526338	FBGN0033381, FBGN0063497, FBGN0063499, FBGN0037697, FBGN0042206, FBGN0063491	322	39	10984	5.24797	0.955793	0.213304	7.48323
GOTERM_MF_DIRECT	GO:0004364~glutathione transferase activity	6	1.38889	0.00595039	FBGN0033381, FBGN0063497, FBGN0063499, FBGN0037697, FBGN0042206, FBGN0063491	260	42	9284	5.1011	0.851005	0.316664	7.73444
GOTERM_MF_DIRECT	GO:0004602~glutathione peroxidase activity	5	1.15741	0.00916401	FBGN0063497, FBGN0033520, FBGN0063499, FBGN0042206, FBGN0063491	260	30	9284	5.95128	0.946965	0.387046	11.6775
INTERPRO	IPR010987:Glutathione S-transferase, C-terminal-like	6	1.38889	0.0149392	FBGN0033381, FBGN0063497, FBGN0063499, FBGN0037697, FBGN0042206, FBGN0063491	322	50	10984	4.09342	0.999863	0.373868	19.8961
KEGG_PATHWAY	dme00980:Metabolism of xenobiotics by cytochrome P450	7	1.62037	0.0281925	FBGN0033381, FBGN0063497, FBGN0038082, FBGN0000055, FBGN0063499, FBGN0042206, FBGN0063491	107	61	2752	2.95143	0.895566	0.246028	26.1598
KEGG_PATHWAY	dme00982:Drug metabolism - cytochrome P450	7	1.62037	0.0281925	FBGN0033381, FBGN0063497, FBGN0038082, FBGN0000055, FBGN0063499, FBGN0042206, FBGN0063491	107	61	2752	2.95143	0.895566	0.246028	26.1598
KEGG_PATHWAY	dme00480:Glutathione metabolism	7	1.62037	0.0302659	FBGN0033381, FBGN0063497, FBGN0034733, FBGN0051233, FBGN0063499, FBGN0042206, FBGN0063491	107	62	2752	2.90383	0.911781	0.236445	27.8135
COG_ONTOLOGY	Posttranslational modification, protein turnover, chaperones	8	1.85185	0.120499	FBGN0033381, FBGN0063497, FBGN0033520, FBGN0063499, FBGN0031256, FBGN0020369, FBGN0042206, FBGN0063491	39	138	1239	1.84169	0.854271	0.618255	59.0458
Annotation Cluster 7	Enrichment Score: 2.0515417515363876
Category	Term	Count	%	PValue	Genes	List Total	Pop Hits	Pop Total	Fold Enrichment	Bonferroni	Benjamini	FDR
UP_SEQ_FEATURE	signal peptide	28	6.48148	2.37353e-06	FBGN0010388, FBGN0015001, FBGN0039296, FBGN0015591, FBGN0001114, FBGN0044810, FBGN0016123, FBGN0004003, FBGN0041182, FBGN0000277, FBGN0087002, FBGN0001218, FBGN0039774, FBGN0027095, FBGN0023495, FBGN0002571, FBGN0016031, FBGN0001257, FBGN0015586, FBGN0020506, FBGN0030964, FBGN0011668, FBGN0039722, FBGN0028396, FBGN0004240, FBGN0013984, FBGN0002563, FBGN0005672	80	427	3113	2.55164	0.000564742	0.000564742	0.00305953
UP_SEQ_FEATURE	glycosylation site:N-linked (GlcNAc...)	12	2.77778	0.51566	FBGN0015586, FBGN0013984, FBGN0087002, FBGN0039774, FBGN0039296, FBGN0023495, FBGN0005672, FBGN0001114, FBGN0028396, FBGN0002571, FBGN0016123, FBGN0016031	80	423	3113	1.1039	1	1	99.9913
UP_KEYWORDS	Glycoprotein	15	3.47222	0.572289	FBGN0010388, FBGN0015586, FBGN0013984, FBGN0087002, FBGN0261675, FBGN0039774, FBGN0052702, FBGN0039296, FBGN0005672, FBGN0023495, FBGN0001114, FBGN0028396, FBGN0002571, FBGN0016123, FBGN0016031	397	503	13921	1.04569	1	0.969548	99.9973
Annotation Cluster 8	Enrichment Score: 1.9425372112678627
Category	Term	Count	%	PValue	Genes	List Total	Pop Hits	Pop Total	Fold Enrichment	Bonferroni	Benjamini	FDR
GOTERM_BP_DIRECT	GO:0006508~proteolysis	29	6.71296	5.99266e-05	FBGN0043470, FBGN0031929, FBGN0015001, FBGN0038701, FBGN0038702, FBGN0262880, FBGN0038135, FBGN0032638, FBGN0035666, FBGN0038136, FBGN0038113, FBGN0019928, FBGN0038484, FBGN0260474, FBGN0085319, FBGN0034229, FBGN0037396, FBGN0035779, FBGN0051233, FBGN0011822, FBGN0032507, FBGN0039102, FBGN0031249, FBGN0028945, FBGN0031248, FBGN0033742, FBGN0031157, FBGN0035718, FBGN0001285	292	475	10996	2.29909	0.0399897	0.0135116	0.0900023
UP_KEYWORDS	Serine protease	12	2.77778	0.00320437	FBGN0019928, FBGN0043470, FBGN0015001, FBGN0038484, FBGN0260474, FBGN0085319, FBGN0039102, FBGN0035666, FBGN0001285, FBGN0031249, FBGN0038113, FBGN0031248	397	147	13921	2.86249	0.447753	0.0813249	3.89357
UP_KEYWORDS	Protease	21	4.86111	0.0036701	FBGN0031929, FBGN0043470, FBGN0035779, FBGN0051233, FBGN0015001, FBGN0011822, FBGN0038135, FBGN0039102, FBGN0035666, FBGN0031249, FBGN0028945, FBGN0038136, FBGN0038113, FBGN0031248, FBGN0019928, FBGN0038484, FBGN0260474, FBGN0085319, FBGN0035718, FBGN0001285, FBGN0034229	397	362	13921	2.03419	0.493494	0.0815128	4.44773
SMART	SM00020:Tryp_SPc	14	3.24074	0.0121386	FBGN0043470, FBGN0015001, FBGN0032507, FBGN0039102, FBGN0032638, FBGN0035666, FBGN0031249, FBGN0038113, FBGN0031248, FBGN0019928, FBGN0038484, FBGN0260474, FBGN0085319, FBGN0001285	135	252	5218	2.14733	0.719206	0.224329	12.7642
INTERPRO	IPR018114:Peptidase S1, trypsin family, active site	12	2.77778	0.020674	FBGN0019928, FBGN0043470, FBGN0015001, FBGN0038484, FBGN0260474, FBGN0085319, FBGN0039102, FBGN0035666, FBGN0001285, FBGN0031249, FBGN0038113, FBGN0031248	322	186	10984	2.20076	0.999996	0.429475	26.5012
INTERPRO	IPR001314:Peptidase S1A, chymotrypsin-type	13	3.00926	0.0368214	FBGN0043470, FBGN0015001, FBGN0039102, FBGN0035666, FBGN0032638, FBGN0031249, FBGN0038113, FBGN0031248, FBGN0019928, FBGN0038484, FBGN0260474, FBGN0085319, FBGN0001285	322	229	10984	1.93648	1	0.603009	42.4745
INTERPRO	IPR001254:Peptidase S1	14	3.24074	0.0385782	FBGN0043470, FBGN0015001, FBGN0032507, FBGN0039102, FBGN0032638, FBGN0035666, FBGN0031249, FBGN0038113, FBGN0031248, FBGN0019928, FBGN0038484, FBGN0260474, FBGN0085319, FBGN0001285	322	257	10984	1.85823	1	0.605465	44.0018
INTERPRO	IPR009003:Trypsin-like cysteine/serine peptidase domain	14	3.24074	0.0449837	FBGN0043470, FBGN0015001, FBGN0032507, FBGN0039102, FBGN0032638, FBGN0035666, FBGN0031249, FBGN0038113, FBGN0031248, FBGN0019928, FBGN0038484, FBGN0260474, FBGN0085319, FBGN0001285	322	263	10984	1.81584	1	0.648739	49.256
GOTERM_MF_DIRECT	GO:0004252~serine-type endopeptidase activity	14	3.24074	0.0495493	FBGN0043470, FBGN0015001, FBGN0032507, FBGN0039102, FBGN0032638, FBGN0035666, FBGN0031249, FBGN0038113, FBGN0031248, FBGN0019928, FBGN0038484, FBGN0260474, FBGN0085319, FBGN0001285	260	280	9284	1.78538	1	0.741003	49.6137
UP_KEYWORDS	Disulfide bond	27	6.25	0.0670596	FBGN0031929, FBGN0043470, FBGN0015001, FBGN0052702, FBGN0001114, FBGN0035666, FBGN0261563, FBGN0016123, FBGN0038113, FBGN0019928, FBGN0038484, FBGN0260474, FBGN0085319, FBGN0027095, FBGN0001257, FBGN0035779, FBGN0051832, FBGN0020506, FBGN0039102, FBGN0031249, FBGN0031248, FBGN0013984, FBGN0261675, FBGN0005672, FBGN0035718, FBGN0001285, FBGN0040070	397	670	13921	1.41309	0.999997	0.491288	57.6379
Annotation Cluster 9	Enrichment Score: 1.7056232925661445
Category	Term	Count	%	PValue	Genes	List Total	Pop Hits	Pop Total	Fold Enrichment	Bonferroni	Benjamini	FDR
INTERPRO	IPR005828:General substrate transporter	7	1.62037	0.00728917	FBGN0033047, FBGN0034045, FBGN0036316, FBGN0038719, FBGN0259164, FBGN0053281, FBGN0053282	322	59	10984	4.04716	0.986749	0.236796	10.2216
GOTERM_BP_DIRECT	GO:0046323~glucose import	4	0.925926	0.0149806	FBGN0034045, FBGN0036316, FBGN0053281, FBGN0053282	292	20	10996	7.53151	0.999966	0.575389	20.291
GOTERM_BP_DIRECT	GO:0035428~hexose transmembrane transport	4	0.925926	0.0149806	FBGN0034045, FBGN0036316, FBGN0053281, FBGN0053282	292	20	10996	7.53151	0.999966	0.575389	20.291
GOTERM_MF_DIRECT	GO:0005355~glucose transmembrane transporter activity	4	0.925926	0.0172207	FBGN0034045, FBGN0036316, FBGN0053281, FBGN0053282	260	20	9284	7.14154	0.996078	0.546883	20.8873
GOTERM_MF_DIRECT	GO:0005351~sugar:proton symporter activity	4	0.925926	0.0223332	FBGN0034045, FBGN0036316, FBGN0053281, FBGN0053282	260	22	9284	6.49231	0.999257	0.593688	26.2617
INTERPRO	IPR005829:Sugar transporter, conserved site	4	0.925926	0.0927943	FBGN0034045, FBGN0036316, FBGN0053281, FBGN0053282	322	37	10984	3.68776	1	0.815996	76.1966
Annotation Cluster 10	Enrichment Score: 1.6321607080315292
Category	Term	Count	%	PValue	Genes	List Total	Pop Hits	Pop Total	Fold Enrichment	Bonferroni	Benjamini	FDR
GOTERM_MF_DIRECT	GO:0008812~choline dehydrogenase activity	4	0.925926	0.000691216	FBGN0030594, FBGN0030593, FBGN0030592, FBGN0030588	260	7	9284	20.4044	0.197942	0.104423	0.928306
GOTERM_BP_DIRECT	GO:0045455~ecdysteroid metabolic process	4	0.925926	0.00258495	FBGN0030594, FBGN0030593, FBGN0030592, FBGN0030588	292	11	10996	13.6936	0.828407	0.197745	3.81428
GOTERM_MF_DIRECT	GO:0016614~oxidoreductase activity, acting on CH-OH group of donors	5	1.15741	0.00291198	FBGN0003308, FBGN0030594, FBGN0030593, FBGN0030592, FBGN0030588	260	22	9284	8.11538	0.605556	0.207505	3.85709
INTERPRO	IPR007867:Glucose-methanol-choline oxidoreductase, C-terminal	4	0.925926	0.00866499	FBGN0030594, FBGN0030593, FBGN0030592, FBGN0030588	322	15	10984	9.09648	0.994162	0.261067	12.0382
INTERPRO	IPR000172:Glucose-methanol-choline oxidoreductase, N-terminal	4	0.925926	0.00866499	FBGN0030594, FBGN0030593, FBGN0030592, FBGN0030588	322	15	10984	9.09648	0.994162	0.261067	12.0382
INTERPRO	IPR012132:Glucose-methanol-choline oxidoreductase	3	0.694444	0.0537027	FBGN0030594, FBGN0030593, FBGN0030588	322	13	10984	7.87195	1	0.688103	55.672
INTERPRO	IPR023753:Pyridine nucleotide-disulphide oxidoreductase, FAD/NAD(P)-binding domain	5	1.15741	0.084724	FBGN0034276, FBGN0030594, FBGN0030593, FBGN0030592, FBGN0030588	322	57	10984	2.99226	1	0.815069	72.8776
GOTERM_MF_DIRECT	GO:0050660~flavin adenine dinucleotide binding	5	1.15741	0.085909	FBGN0003308, FBGN0030594, FBGN0030593, FBGN0030592, FBGN0030588	260	60	9284	2.97564	1	0.814656	70.2271
PIR_SUPERFAMILY	PIRSF000137:glucose-methanol-choline oxidoreductase	3	0.694444	0.0956703	FBGN0030594, FBGN0030593, FBGN0030588	34	13	806	5.47059	0.940138	0.940138	56.8833
UP_KEYWORDS	FAD	4	0.925926	0.243232	FBGN0036211, FBGN0003308, FBGN0030594, FBGN0030592	397	60	13921	2.3377	1	0.78051	96.8209
UP_KEYWORDS	Flavoprotein	4	0.925926	0.313042	FBGN0036211, FBGN0003308, FBGN0030594, FBGN0030592	397	69	13921	2.03278	1	0.823883	99.0402
Annotation Cluster 11	Enrichment Score: 1.5373333784764944
Category	Term	Count	%	PValue	Genes	List Total	Pop Hits	Pop Total	Fold Enrichment	Bonferroni	Benjamini	FDR
GOTERM_BP_DIRECT	GO:0055085~transmembrane transport	17	3.93519	0.00448602	FBGN0010241, FBGN0040350, FBGN0029898, FBGN0033047, FBGN0032456, FBGN0034045, FBGN0038752, FBGN0053281, FBGN0053282, FBGN0032026, FBGN0035968, FBGN0037807, FBGN0036316, FBGN0038719, FBGN0037845, FBGN0259164, FBGN0051321	292	290	10996	2.20751	0.953199	0.288376	6.53232
INTERPRO	IPR020846:Major facilitator superfamily domain	13	3.00926	0.00527597	FBGN0040350, FBGN0033047, FBGN0029898, FBGN0034045, FBGN0038752, FBGN0053281, FBGN0053282, FBGN0035968, FBGN0037845, FBGN0038719, FBGN0036316, FBGN0259164, FBGN0051321	322	175	10984	2.53402	0.956123	0.200134	7.50049
INTERPRO	IPR005828:General substrate transporter	7	1.62037	0.00728917	FBGN0033047, FBGN0034045, FBGN0036316, FBGN0038719, FBGN0259164, FBGN0053281, FBGN0053282	322	59	10984	4.04716	0.986749	0.236796	10.2216
GOTERM_MF_DIRECT	GO:0022857~transmembrane transporter activity	5	1.15741	0.218681	FBGN0037845, FBGN0038719, FBGN0259164, FBGN0053281, FBGN0053282	260	86	9284	2.07603	1	0.957097	96.4153
GOTERM_CC_DIRECT	GO:0005887~integral component of plasma membrane	13	3.00926	0.545355	FBGN0040350, FBGN0031939, FBGN0034045, FBGN0015575, FBGN0038752, FBGN0001114, FBGN0053281, FBGN0053282, FBGN0015568, FBGN0036316, FBGN0037845, FBGN0038719, FBGN0259164	247	490	10026	1.07691	1	0.993128	99.9908
Annotation Cluster 12	Enrichment Score: 1.4291394411148681
Category	Term	Count	%	PValue	Genes	List Total	Pop Hits	Pop Total	Fold Enrichment	Bonferroni	Benjamini	FDR
INTERPRO	IPR005828:General substrate transporter	7	1.62037	0.00728917	FBGN0033047, FBGN0034045, FBGN0036316, FBGN0038719, FBGN0259164, FBGN0053281, FBGN0053282	322	59	10984	4.04716	0.986749	0.236796	10.2216
INTERPRO	IPR003663:Sugar/inositol transporter	3	0.694444	0.0614726	FBGN0033047, FBGN0034045, FBGN0036316	322	14	10984	7.30967	1	0.725534	60.7441
GOTERM_MF_DIRECT	GO:0022891~substrate-specific transmembrane transporter activity	3	0.694444	0.115139	FBGN0033047, FBGN0034045, FBGN0036316	260	21	9284	5.1011	1	0.844042	80.7936
Annotation Cluster 13	Enrichment Score: 1.2545547727507396
Category	Term	Count	%	PValue	Genes	List Total	Pop Hits	Pop Total	Fold Enrichment	Bonferroni	Benjamini	FDR
UP_SEQ_FEATURE	short sequence motif:Prevents secretion from ER	3	0.694444	0.0161254	FBGN0001218, FBGN0039296, FBGN0004003	80	8	3113	14.5922	0.979123	0.724649	18.9056
GOTERM_CC_DIRECT	GO:0005788~endoplasmic reticulum lumen	3	0.694444	0.0510309	FBGN0001218, FBGN0039296, FBGN0004003	247	15	10026	8.11822	0.999311	0.702829	46.0571
KEGG_PATHWAY	dme04141:Protein processing in endoplasmic reticulum	8	1.85185	0.209407	FBGN0023529, FBGN0001218, FBGN0037718, FBGN0039296, FBGN0031256, FBGN0262126, FBGN0032015, FBGN0004003	107	126	2752	1.63299	1	0.709898	91.724
Annotation Cluster 14	Enrichment Score: 1.218043014817701
Category	Term	Count	%	PValue	Genes	List Total	Pop Hits	Pop Total	Fold Enrichment	Bonferroni	Benjamini	FDR
GOTERM_BP_DIRECT	GO:0016042~lipid catabolic process	6	1.38889	0.0127665	FBGN0031533, FBGN0023495, FBGN0039472, FBGN0032266, FBGN0016031, FBGN0039470	292	53	10996	4.26312	0.999842	0.548621	17.5561
GOTERM_BP_DIRECT	GO:0006629~lipid metabolic process	7	1.62037	0.0191185	FBGN0020236, FBGN0013984, FBGN0031533, FBGN0038130, FBGN0023495, FBGN0038398, FBGN0032266	292	80	10996	3.29503	0.999998	0.608976	25.1765
UP_KEYWORDS	Lipid degradation	4	0.925926	0.0330518	FBGN0031533, FBGN0023495, FBGN0032266, FBGN0016031	397	25	13921	5.61048	0.998007	0.322008	34.0247
INTERPRO	IPR006693:Partial AB-hydrolase lipase domain	3	0.694444	0.0868008	FBGN0031533, FBGN0023495, FBGN0032266	322	17	10984	6.01973	1	0.813063	73.7707
INTERPRO	IPR025483:Lipase, eukaryotic	3	0.694444	0.105112	FBGN0031533, FBGN0023495, FBGN0032266	322	19	10984	5.38607	1	0.838489	80.5405
PIR_SUPERFAMILY	PIRSF000862:lipase, eukaryotic type	3	0.694444	0.180386	FBGN0031533, FBGN0023495, FBGN0032266	34	19	806	3.74303	0.996189	0.938265	81.064
GOTERM_MF_DIRECT	GO:0016788~hydrolase activity, acting on ester bonds	3	0.694444	0.224181	FBGN0031533, FBGN0023495, FBGN0032266	260	32	9284	3.3476	1	0.955594	96.7411
Annotation Cluster 15	Enrichment Score: 1.1465080462070891
Category	Term	Count	%	PValue	Genes	List Total	Pop Hits	Pop Total	Fold Enrichment	Bonferroni	Benjamini	FDR
UP_KEYWORDS	Antibiotic	4	0.925926	0.00658328	FBGN0010388, FBGN0000277, FBGN0028396, FBGN0004240	397	14	13921	10.0187	0.70534	0.126957	7.84789
UP_KEYWORDS	Antimicrobial	4	0.925926	0.0296952	FBGN0010388, FBGN0000277, FBGN0028396, FBGN0004240	397	24	13921	5.84425	0.996215	0.32857	31.1342
GOTERM_BP_DIRECT	GO:0009617~response to bacterium	5	1.15741	0.0328463	FBGN0010388, FBGN0000277, FBGN0028396, FBGN0004240, FBGN0044810	292	46	10996	4.09321	1	0.737598	39.4563
GOTERM_BP_DIRECT	GO:0050830~defense response to Gram-positive bacterium	5	1.15741	0.0604073	FBGN0010388, FBGN0034407, FBGN0000277, FBGN0039102, FBGN0032638	292	56	10996	3.36228	1	0.880162	60.7883
GOTERM_BP_DIRECT	GO:0042742~defense response to bacterium	5	1.15741	0.101206	FBGN0010388, FBGN0000277, FBGN0028396, FBGN0004240, FBGN0014011	292	67	10996	2.81026	1	0.945337	79.8749
UP_KEYWORDS	Innate immunity	5	1.15741	0.113471	FBGN0010388, FBGN0000277, FBGN0028396, FBGN0004240, FBGN0044810	397	65	13921	2.69735	1	0.6368	77.4699
GOTERM_BP_DIRECT	GO:0019731~antibacterial humoral response	3	0.694444	0.122839	FBGN0010388, FBGN0000277, FBGN0004240	292	23	10996	4.91185	1	0.953938	86.044
UP_KEYWORDS	Immunity	5	1.15741	0.138182	FBGN0010388, FBGN0000277, FBGN0028396, FBGN0004240, FBGN0044810	397	70	13921	2.50468	1	0.682195	84.1203
GOTERM_BP_DIRECT	GO:0045087~innate immune response	6	1.38889	0.141468	FBGN0010388, FBGN0000277, FBGN0039102, FBGN0028396, FBGN0004240, FBGN0044810	292	104	10996	2.17255	1	0.957048	89.8914
GOTERM_BP_DIRECT	GO:0050829~defense response to Gram-negative bacterium	5	1.15741	0.320388	FBGN0010388, FBGN0041182, FBGN0000277, FBGN0039102, FBGN0004240	292	108	10996	1.7434	1	0.997106	99.6982
Annotation Cluster 16	Enrichment Score: 1.075626881786187
Category	Term	Count	%	PValue	Genes	List Total	Pop Hits	Pop Total	Fold Enrichment	Bonferroni	Benjamini	FDR
INTERPRO	IPR003146:Proteinase inhibitor, carboxypeptidase propeptide	4	0.925926	0.0124034	FBGN0031929, FBGN0035779, FBGN0262880, FBGN0035718	322	17	10984	8.02631	0.999374	0.336213	16.8026
INTERPRO	IPR009020:Proteinase inhibitor, propeptide	4	0.925926	0.0194968	FBGN0031929, FBGN0035779, FBGN0262880, FBGN0035718	322	20	10984	6.82236	0.999991	0.44112	25.1883
SMART	SM00631:Zn_pept	3	0.694444	0.108333	FBGN0031929, FBGN0035779, FBGN0035718	135	22	5218	5.27071	0.999993	0.774764	72.2537
GOTERM_MF_DIRECT	GO:0004181~metallocarboxypeptidase activity	3	0.694444	0.133872	FBGN0031929, FBGN0035779, FBGN0035718	260	23	9284	4.65753	1	0.863765	85.6087
INTERPRO	IPR000834:Peptidase M14, carboxypeptidase A	3	0.694444	0.144339	FBGN0031929, FBGN0035779, FBGN0035718	322	23	10984	4.44937	1	0.900056	89.9489
UP_KEYWORDS	Metalloprotease	4	0.925926	0.198287	FBGN0031929, FBGN0035779, FBGN0035718, FBGN0028945	397	54	13921	2.59744	1	0.732571	93.5085
UP_KEYWORDS	Carboxypeptidase	3	0.694444	0.294427	FBGN0031929, FBGN0035779, FBGN0035718	397	38	13921	2.76833	1	0.8334	98.6638
Annotation Cluster 17	Enrichment Score: 1.0120915948605895
Category	Term	Count	%	PValue	Genes	List Total	Pop Hits	Pop Total	Fold Enrichment	Bonferroni	Benjamini	FDR
GOTERM_BP_DIRECT	GO:0006457~protein folding	7	1.62037	0.0667158	FBGN0086691, FBGN0010470, FBGN0031256, FBGN0032514, FBGN0030734, FBGN0004003, FBGN0040070	292	108	10996	2.44077	1	0.89344	64.563
INTERPRO	IPR013766:Thioredoxin domain	4	0.925926	0.0870658	FBGN0033520, FBGN0032514, FBGN0030734, FBGN0040070	322	36	10984	3.7902	1	0.804338	73.8826
GOTERM_BP_DIRECT	GO:0045454~cell redox homeostasis	4	0.925926	0.158361	FBGN0033520, FBGN0032514, FBGN0030734, FBGN0040070	292	52	10996	2.89673	1	0.968355	92.5009
Annotation Cluster 18	Enrichment Score: 0.9972774706836921
Category	Term	Count	%	PValue	Genes	List Total	Pop Hits	Pop Total	Fold Enrichment	Bonferroni	Benjamini	FDR
UP_KEYWORDS	Lipid biosynthesis	7	1.62037	0.0144796	FBGN0020236, FBGN0034382, FBGN0038130, FBGN0032811, FBGN0260942, FBGN0023550, FBGN0032055	397	70	13921	3.50655	0.93268	0.21753	16.5128
UP_KEYWORDS	Fatty acid biosynthesis	3	0.694444	0.230725	FBGN0034382, FBGN0038130, FBGN0260942	397	32	13921	3.28739	1	0.770191	96.106
UP_KEYWORDS	Fatty acid metabolism	3	0.694444	0.305013	FBGN0034382, FBGN0038130, FBGN0260942	397	39	13921	2.69735	1	0.829911	98.8917
Annotation Cluster 19	Enrichment Score: 0.9871059716294825
Category	Term	Count	%	PValue	Genes	List Total	Pop Hits	Pop Total	Fold Enrichment	Bonferroni	Benjamini	FDR
UP_KEYWORDS	Iron	13	3.00926	0.0079046	FBGN0015714, FBGN0031695, FBGN0031925, FBGN0036992, FBGN0033978, FBGN0003308, FBGN0002937, FBGN0087002, FBGN0041194, FBGN0005670, FBGN0003965, FBGN0040211, FBGN0015221	397	189	13921	2.41191	0.769651	0.136547	9.35313
UP_KEYWORDS	Endoplasmic reticulum	12	2.77778	0.0162604	FBGN0035265, FBGN0031695, FBGN0015714, FBGN0001218, FBGN0031925, FBGN0019925, FBGN0005670, FBGN0039296, FBGN0005672, FBGN0004003, FBGN0267330, FBGN0033978	397	184	13921	2.28688	0.951824	0.223331	18.3605
GOTERM_CC_DIRECT	GO:0005789~endoplasmic reticulum membrane	12	2.77778	0.0203158	FBGN0035265, FBGN0031695, FBGN0015714, FBGN0031925, FBGN0019925, FBGN0010470, FBGN0005670, FBGN0038130, FBGN0005672, FBGN0030509, FBGN0267330, FBGN0033978	247	221	10026	2.20404	0.942327	0.434811	21.4842
UP_SEQ_FEATURE	metal ion-binding site:Iron (heme axial ligand)	6	1.38889	0.0946841	FBGN0031695, FBGN0015714, FBGN0031925, FBGN0005670, FBGN0003965, FBGN0033978	80	96	3113	2.43203	1	0.991216	72.258
GOTERM_MF_DIRECT	GO:0004497~monooxygenase activity	6	1.38889	0.0990629	FBGN0002937, FBGN0031695, FBGN0015714, FBGN0031925, FBGN0005670, FBGN0033978	260	88	9284	2.43462	1	0.826482	75.5142
UP_KEYWORDS	Heme	7	1.62037	0.113259	FBGN0087002, FBGN0031695, FBGN0015714, FBGN0031925, FBGN0005670, FBGN0003965, FBGN0033978	397	116	13921	2.11602	1	0.653173	77.4033
GOTERM_MF_DIRECT	GO:0005506~iron ion binding	8	1.85185	0.119887	FBGN0003308, FBGN0031695, FBGN0015714, FBGN0031925, FBGN0005670, FBGN0038130, FBGN0030509, FBGN0033978	260	148	9284	1.93015	1	0.843034	82.1381
GOTERM_CC_DIRECT	GO:0031090~organelle membrane	5	1.15741	0.128851	FBGN0031695, FBGN0015714, FBGN0031925, FBGN0005670, FBGN0033978	247	79	10026	2.56906	1	0.881215	80.3194
COG_ONTOLOGY	Secondary metabolites biosynthesis, transport, and catabolism	6	1.38889	0.14045	FBGN0038858, FBGN0031695, FBGN0015714, FBGN0031925, FBGN0005670, FBGN0033978	39	91	1239	2.09467	0.896708	0.530802	65.0848
GOTERM_MF_DIRECT	GO:0020037~heme binding	7	1.62037	0.163366	FBGN0087002, FBGN0031695, FBGN0015714, FBGN0031925, FBGN0005670, FBGN0003965, FBGN0033978	260	132	9284	1.89359	1	0.906595	90.9811
UP_KEYWORDS	Monooxygenase	6	1.38889	0.169875	FBGN0002937, FBGN0031695, FBGN0015714, FBGN0031925, FBGN0005670, FBGN0033978	397	103	13921	2.04265	1	0.747849	90.0116
UP_KEYWORDS	Microsome	5	1.15741	0.187366	FBGN0031695, FBGN0015714, FBGN0031925, FBGN0005670, FBGN0033978	397	79	13921	2.21933	1	0.733809	92.3254
INTERPRO	IPR017972:Cytochrome P450, conserved site	5	1.15741	0.205834	FBGN0031695, FBGN0015714, FBGN0031925, FBGN0005670, FBGN0033978	322	80	10984	2.13199	1	0.94823	96.6517
GOTERM_MF_DIRECT	GO:0016705~oxidoreductase activity, acting on paired donors, with incorporation or reduction of molecular oxygen	5	1.15741	0.248761	FBGN0031695, FBGN0015714, FBGN0031925, FBGN0005670, FBGN0033978	260	91	9284	1.96196	1	0.961562	97.889
INTERPRO	IPR001128:Cytochrome P450	5	1.15741	0.256054	FBGN0031695, FBGN0015714, FBGN0031925, FBGN0005670, FBGN0033978	322	88	10984	1.93817	1	0.969688	98.7215
INTERPRO	IPR002401:Cytochrome P450, E-class, group I	4	0.925926	0.391924	FBGN0031695, FBGN0015714, FBGN0005670, FBGN0033978	322	77	10984	1.77204	1	0.995679	99.9346
Annotation Cluster 20	Enrichment Score: 0.8665380447053871
Category	Term	Count	%	PValue	Genes	List Total	Pop Hits	Pop Total	Fold Enrichment	Bonferroni	Benjamini	FDR
INTERPRO	IPR011074:CRAL/TRIO, N-terminal domain	4	0.925926	0.0516067	FBGN0039864, FBGN0051636, FBGN0053966, FBGN0036289	322	29	10984	4.70508	1	0.686453	54.2027
SMART	SM01100:SM01100	3	0.694444	0.0552508	FBGN0051636, FBGN0053966, FBGN0036289	135	15	5218	7.73037	0.99729	0.626618	47.0327
INTERPRO	IPR001251:CRAL-TRIO domain	4	0.925926	0.0814938	FBGN0039864, FBGN0051636, FBGN0053966, FBGN0036289	322	35	10984	3.89849	1	0.812623	71.4321
INTERPRO	IPR001071:Cellular retinaldehyde binding/alpha-tocopherol transport	3	0.694444	0.105112	FBGN0051636, FBGN0053966, FBGN0036289	322	19	10984	5.38607	1	0.838489	80.5405
SMART	SM00516:SEC14	3	0.694444	0.170004	FBGN0039864, FBGN0051636, FBGN0036289	135	29	5218	3.99847	1	0.883887	87.55
GOTERM_BP_DIRECT	GO:0006810~transport	5	1.15741	0.350542	FBGN0087002, FBGN0051636, FBGN0037845, FBGN0053966, FBGN0036289	292	113	10996	1.66626	1	0.997201	99.8474
GOTERM_MF_DIRECT	GO:0005215~transporter activity	4	0.925926	0.59049	FBGN0051636, FBGN0037807, FBGN0053966, FBGN0036289	260	109	9284	1.31037	1	0.999191	99.9994
Annotation Cluster 21	Enrichment Score: 0.8551160547521088
Category	Term	Count	%	PValue	Genes	List Total	Pop Hits	Pop Total	Fold Enrichment	Bonferroni	Benjamini	FDR
INTERPRO	IPR020845:AMP-binding, conserved site	3	0.694444	0.09583	FBGN0038730, FBGN0038731, FBGN0039156	322	18	10984	5.6853	1	0.817505	77.344
INTERPRO	IPR025110:Domain of unknown function DUF4009	3	0.694444	0.144339	FBGN0038730, FBGN0038731, FBGN0039156	322	23	10984	4.44937	1	0.900056	89.9489
INTERPRO	IPR000873:AMP-dependent synthetase/ligase	3	0.694444	0.196682	FBGN0038730, FBGN0038731, FBGN0039156	322	28	10984	3.65484	1	0.943655	96.0357
Annotation Cluster 22	Enrichment Score: 0.7636161704671921
Category	Term	Count	%	PValue	Genes	List Total	Pop Hits	Pop Total	Fold Enrichment	Bonferroni	Benjamini	FDR
COG_ONTOLOGY	Amino acid transport and metabolism	5	1.15741	0.0750353	FBGN0051233, FBGN0034276, FBGN0030593, FBGN0038135, FBGN0038136	39	53	1239	2.9971	0.689632	0.689632	41.8591
INTERPRO	IPR024571:Domain of unknown function DUF3358	3	0.694444	0.124347	FBGN0051233, FBGN0038135, FBGN0038136	322	21	10984	4.87311	1	0.873203	85.873
INTERPRO	IPR001930:Peptidase M1, alanine aminopeptidase/leukotriene A4 hydrolase	3	0.694444	0.144339	FBGN0051233, FBGN0038135, FBGN0038136	322	23	10984	4.44937	1	0.900056	89.9489
INTERPRO	IPR014782:Peptidase M1, membrane alanine aminopeptidase, N-terminal	3	0.694444	0.154572	FBGN0051233, FBGN0038135, FBGN0038136	322	24	10984	4.26398	1	0.900522	91.5821
UP_KEYWORDS	Aminopeptidase	3	0.694444	0.315569	FBGN0051233, FBGN0038135, FBGN0038136	397	40	13921	2.62991	1	0.819293	99.0829
GOTERM_MF_DIRECT	GO:0008237~metallopeptidase activity	3	0.694444	0.398833	FBGN0051233, FBGN0038135, FBGN0038136	260	49	9284	2.18619	1	0.991558	99.8955
Annotation Cluster 23	Enrichment Score: 0.6468142293516376
Category	Term	Count	%	PValue	Genes	List Total	Pop Hits	Pop Total	Fold Enrichment	Bonferroni	Benjamini	FDR
INTERPRO	IPR002018:Carboxylesterase, type B	4	0.925926	0.0870658	FBGN0015576, FBGN0015575, FBGN0015568, FBGN0001114	322	36	10984	3.7902	1	0.804338	73.8826
GOTERM_CC_DIRECT	GO:0009986~cell surface	5	1.15741	0.128851	FBGN0015575, FBGN0015568, FBGN0001114, FBGN0283480, FBGN0016123	247	79	10026	2.56906	1	0.881215	80.3194
GOTERM_BP_DIRECT	GO:0007158~neuron cell-cell adhesion	3	0.694444	0.207266	FBGN0015575, FBGN0015568, FBGN0001114	292	32	10996	3.53039	1	0.986088	96.9494
GOTERM_MF_DIRECT	GO:0042043~neurexin family protein binding	3	0.694444	0.224181	FBGN0015575, FBGN0015568, FBGN0001114	260	32	9284	3.3476	1	0.955594	96.7411
GOTERM_CC_DIRECT	GO:0045202~synapse	5	1.15741	0.246417	FBGN0261671, FBGN0003942, FBGN0015575, FBGN0015568, FBGN0001114	247	103	10026	1.97044	1	0.962263	96.4347
GOTERM_BP_DIRECT	GO:0050804~modulation of synaptic transmission	3	0.694444	0.27619	FBGN0015575, FBGN0015568, FBGN0001114	292	39	10996	2.89673	1	0.994704	99.2222
GOTERM_MF_DIRECT	GO:0052689~carboxylic ester hydrolase activity	4	0.925926	0.310277	FBGN0015575, FBGN0015568, FBGN0001114, FBGN0038398	260	70	9284	2.04044	1	0.980744	99.3331
GOTERM_MF_DIRECT	GO:0004872~receptor activity	4	0.925926	0.333337	FBGN0015575, FBGN0015568, FBGN0001114, FBGN0016675	260	73	9284	1.95659	1	0.984585	99.5785
GOTERM_BP_DIRECT	GO:0007416~synapse assembly	3	0.694444	0.411241	FBGN0015575, FBGN0015568, FBGN0001114	292	53	10996	2.13156	1	0.999029	99.9651
Annotation Cluster 24	Enrichment Score: 0.46714659952165594
Category	Term	Count	%	PValue	Genes	List Total	Pop Hits	Pop Total	Fold Enrichment	Bonferroni	Benjamini	FDR
SMART	SM00382:AAA	7	1.62037	0.0956107	FBGN0010241, FBGN0032456, FBGN0020369, FBGN0266464, FBGN0261797, FBGN0030321, FBGN0032026	135	123	5218	2.1997	0.999971	0.775319	67.4914
INTERPRO	IPR003593:AAA+ ATPase domain	7	1.62037	0.151134	FBGN0010241, FBGN0032456, FBGN0020369, FBGN0266464, FBGN0261797, FBGN0030321, FBGN0032026	322	123	10984	1.94132	1	0.905758	91.0632
INTERPRO	IPR011527:ABC transporter, transmembrane domain, type 1	3	0.694444	0.154572	FBGN0010241, FBGN0032456, FBGN0032026	322	24	10984	4.26398	1	0.900522	91.5821
INTERPRO	IPR017871:ABC transporter, conserved site	4	0.925926	0.157549	FBGN0010241, FBGN0032456, FBGN0030321, FBGN0032026	322	47	10984	2.90313	1	0.900016	92.0085
INTERPRO	IPR003439:ABC transporter-like	4	0.925926	0.224428	FBGN0010241, FBGN0032456, FBGN0030321, FBGN0032026	322	56	10984	2.43656	1	0.956251	97.6386
GOTERM_MF_DIRECT	GO:0042626~ATPase activity, coupled to transmembrane movement of substances	3	0.694444	0.338378	FBGN0010241, FBGN0032456, FBGN0032026	260	43	9284	2.49123	1	0.983718	99.6195
GOTERM_MF_DIRECT	GO:0016887~ATPase activity	6	1.38889	0.40793	FBGN0001218, FBGN0020369, FBGN0034728, FBGN0266464, FBGN0261797, FBGN0030321	260	150	9284	1.42831	1	0.991579	99.9149
UP_SEQ_FEATURE	nucleotide phosphate-binding region:ATP	6	1.38889	0.56267	FBGN0013984, FBGN0032811, FBGN0020369, FBGN0034728, FBGN0266464, FBGN0261797	80	196	3113	1.1912	1	1	99.9977
UP_KEYWORDS	ATP-binding	16	3.7037	0.626754	FBGN0010241, FBGN0032456, FBGN0032811, FBGN0020369, FBGN0266464, FBGN0032026, FBGN0020236, FBGN0023529, FBGN0013984, FBGN0015321, FBGN0001218, FBGN0021796, FBGN0034728, FBGN0028962, FBGN0261797, FBGN0030321	397	558	13921	1.00546	1	0.981003	99.9995
UP_KEYWORDS	Nucleotide-binding	18	4.16667	0.785439	FBGN0010241, FBGN0003162, FBGN0032456, FBGN0032811, FBGN0020369, FBGN0266464, FBGN0032026, FBGN0020236, FBGN0023529, FBGN0013984, FBGN0015321, FBGN0001218, FBGN0021796, FBGN0034728, FBGN0028962, FBGN0261797, FBGN0030321, FBGN0014011	397	701	13921	0.900398	1	0.996637	100
GOTERM_MF_DIRECT	GO:0005524~ATP binding	18	4.16667	0.848999	FBGN0017581, FBGN0010241, FBGN0032456, FBGN0032811, FBGN0035039, FBGN0020369, FBGN0266464, FBGN0032026, FBGN0020236, FBGN0023529, FBGN0013984, FBGN0015321, FBGN0001218, FBGN0021796, FBGN0034728, FBGN0028962, FBGN0261797, FBGN0030321	260	751	9284	0.855843	1	0.999999	100
INTERPRO	IPR027417:P-loop containing nucleoside triphosphate hydrolase	10	2.31481	0.966923	FBGN0010241, FBGN0032456, FBGN0032811, FBGN0020369, FBGN0034728, FBGN0266464, FBGN0261797, FBGN0030321, FBGN0014011, FBGN0032026	322	512	10984	0.666246	1	1	100
Annotation Cluster 25	Enrichment Score: 0.36820106412132475
Category	Term	Count	%	PValue	Genes	List Total	Pop Hits	Pop Total	Fold Enrichment	Bonferroni	Benjamini	FDR
UP_KEYWORDS	TPR repeat	3	0.694444	0.230725	FBGN0021796, FBGN0037624, FBGN0037718	397	32	13921	3.28739	1	0.770191	96.106
INTERPRO	IPR019734:Tetratricopeptide repeat	4	0.925926	0.375995	FBGN0021796, FBGN0037624, FBGN0037718, FBGN0050075	322	75	10984	1.8193	1	0.994798	99.9042
SMART	SM00028:TPR	3	0.694444	0.484569	FBGN0037624, FBGN0037718, FBGN0050075	135	63	5218	1.84056	1	0.998985	99.9395
INTERPRO	IPR011990:Tetratricopeptide-like helical	4	0.925926	0.800873	FBGN0021796, FBGN0037624, FBGN0037718, FBGN0050075	322	145	10984	0.941015	1	1	100
Annotation Cluster 26	Enrichment Score: 0.3440140770824444
Category	Term	Count	%	PValue	Genes	List Total	Pop Hits	Pop Total	Fold Enrichment	Bonferroni	Benjamini	FDR
GOTERM_BP_DIRECT	GO:0040003~chitin-based cuticle development	8	1.85185	0.129137	FBGN0039805, FBGN0033728, FBGN0031097, FBGN0042119, FBGN0035398, FBGN0262126, FBGN0050163, FBGN0261797	292	159	10996	1.89472	1	0.956662	87.476
GOTERM_MF_DIRECT	GO:0008010~structural constituent of chitin-based larval cuticle	4	0.925926	0.571446	FBGN0039805, FBGN0033728, FBGN0042119, FBGN0050163	260	106	9284	1.34746	1	0.999023	99.9989
GOTERM_MF_DIRECT	GO:0042302~structural constituent of cuticle	4	0.925926	0.608984	FBGN0039805, FBGN0033728, FBGN0042119, FBGN0050163	260	112	9284	1.27527	1	0.999328	99.9997
INTERPRO	IPR000618:Insect cuticle protein	4	0.925926	0.62197	FBGN0039805, FBGN0033728, FBGN0042119, FBGN0050163	322	109	10984	1.25181	1	0.99995	99.9999
GOTERM_CC_DIRECT	GO:0031012~extracellular matrix	4	0.925926	0.681599	FBGN0039805, FBGN0033728, FBGN0042119, FBGN0050163	247	142	10026	1.14341	1	0.998678	99.9999
Annotation Cluster 27	Enrichment Score: 0.3248158020259927
Category	Term	Count	%	PValue	Genes	List Total	Pop Hits	Pop Total	Fold Enrichment	Bonferroni	Benjamini	FDR
INTERPRO	IPR002557:Chitin binding domain	5	1.15741	0.375048	FBGN0259748, FBGN0035933, FBGN0031097, FBGN0040609, FBGN0035398	322	106	10984	1.60905	1	0.995217	99.902
GOTERM_MF_DIRECT	GO:0008061~chitin binding	5	1.15741	0.450411	FBGN0259748, FBGN0035933, FBGN0031097, FBGN0040609, FBGN0035398	260	123	9284	1.45153	1	0.995029	99.9688
GOTERM_BP_DIRECT	GO:0006030~chitin metabolic process	4	0.925926	0.489325	FBGN0259748, FBGN0035933, FBGN0031097, FBGN0040609	292	99	10996	1.52152	1	0.999757	99.9959
SMART	SM00494:ChtBD2	3	0.694444	0.607356	FBGN0259748, FBGN0031097, FBGN0035398	135	79	5218	1.46779	1	0.999697	99.9971
Annotation Cluster 28	Enrichment Score: 0.2761688392915152
Category	Term	Count	%	PValue	Genes	List Total	Pop Hits	Pop Total	Fold Enrichment	Bonferroni	Benjamini	FDR
INTERPRO	IPR011332:Ribosomal protein, zinc-binding domain	3	0.694444	0.0212171	FBGN0003942, FBGN0030616, FBGN0261608	322	8	10984	12.7919	0.999997	0.423658	27.0997
GOTERM_CC_DIRECT	GO:0022625~cytosolic large ribosomal subunit	3	0.694444	0.418316	FBGN0037899, FBGN0030616, FBGN0261608	247	58	10026	2.09954	1	0.990969	99.8313
GOTERM_CC_DIRECT	GO:0005840~ribosome	4	0.925926	0.43328	FBGN0003942, FBGN0030616, FBGN0261608, FBGN0051664	247	98	10026	1.65678	1	0.990375	99.8759
GOTERM_BP_DIRECT	GO:0002181~cytoplasmic translation	4	0.925926	0.496025	FBGN0003942, FBGN0037899, FBGN0030616, FBGN0261608	292	100	10996	1.5063	1	0.999722	99.9966
UP_KEYWORDS	Ribosomal protein	3	0.694444	0.954476	FBGN0003942, FBGN0030616, FBGN0261608	397	168	13921	0.626169	1	0.999885	100
UP_KEYWORDS	Ribonucleoprotein	3	0.694444	0.978748	FBGN0003942, FBGN0030616, FBGN0261608	397	199	13921	0.528625	1	0.999983	100
GOTERM_MF_DIRECT	GO:0003735~structural constituent of ribosome	5	1.15741	0.980069	FBGN0003942, FBGN0037899, FBGN0030616, FBGN0261608, FBGN0051664	260	319	9284	0.559682	1	1	100
KEGG_PATHWAY	dme03010:Ribosome	4	0.925926	0.995613	FBGN0003942, FBGN0037899, FBGN0030616, FBGN0261608	107	233	2752	0.441539	1	1	100
UP_KEYWORDS	Zinc-finger	5	1.15741	0.995618	FBGN0003044, FBGN0003942, FBGN0030616, FBGN0261608, FBGN0025381	397	384	13921	0.456582	1	1	100
GOTERM_BP_DIRECT	GO:0006412~translation	5	1.15741	0.999936	FBGN0003942, FBGN0037899, FBGN0030616, FBGN0261608, FBGN0051664	292	601	10996	0.313291	1	1	100
Annotation Cluster 29	Enrichment Score: 0.252189770138375
Category	Term	Count	%	PValue	Genes	List Total	Pop Hits	Pop Total	Fold Enrichment	Bonferroni	Benjamini	FDR
SMART	SM00181:EGF	3	0.694444	0.509328	FBGN0052702, FBGN0005672, FBGN0261563	135	66	5218	1.7569	1	0.998807	99.9651
INTERPRO	IPR013032:EGF-like, conserved site	3	0.694444	0.536111	FBGN0052702, FBGN0005672, FBGN0261563	322	61	10984	1.67763	1	0.999652	99.9988
INTERPRO	IPR000742:Epidermal growth factor-like domain	3	0.694444	0.641472	FBGN0052702, FBGN0005672, FBGN0261563	322	74	10984	1.38291	1	0.999966	100
Annotation Cluster 30	Enrichment Score: 0.20869667541093662
Category	Term	Count	%	PValue	Genes	List Total	Pop Hits	Pop Total	Fold Enrichment	Bonferroni	Benjamini	FDR
UP_KEYWORDS	Transit peptide	6	1.38889	0.412896	FBGN0010222, FBGN0039827, FBGN0031971, FBGN0034390, FBGN0028962, FBGN0029783	397	148	13921	1.42157	1	0.898856	99.8626
GOTERM_CC_DIRECT	GO:0005739~mitochondrion	13	3.00926	0.506372	FBGN0036211, FBGN0010222, FBGN0037801, FBGN0039827, FBGN0036208, FBGN0034390, FBGN0025336, FBGN0036927, FBGN0033885, FBGN0028962, FBGN0261797, FBGN0029783, FBGN0040070	247	477	10026	1.10626	1	0.994286	99.9756
UP_SEQ_FEATURE	transit peptide:Mitochondrion	3	0.694444	0.801795	FBGN0010222, FBGN0039827, FBGN0034390	80	116	3113	1.00636	1	1	100
UP_KEYWORDS	Mitochondrion	6	1.38889	0.87265	FBGN0010222, FBGN0039827, FBGN0031971, FBGN0034390, FBGN0028962, FBGN0029783	397	263	13921	0.799973	1	0.999141	100
Annotation Cluster 31	Enrichment Score: 0.16933189303187385
Category	Term	Count	%	PValue	Genes	List Total	Pop Hits	Pop Total	Fold Enrichment	Bonferroni	Benjamini	FDR
GOTERM_BP_DIRECT	GO:0040018~positive regulation of multicellular organism growth	4	0.925926	0.177883	FBGN0013984, FBGN0021796, FBGN0037899, FBGN0035039	292	55	10996	2.73873	1	0.977877	94.7293
UP_KEYWORDS	Kinase	6	1.38889	0.891969	FBGN0017581, FBGN0013984, FBGN0021796, FBGN0032811, FBGN0035039, FBGN0037613	397	273	13921	0.77067	1	0.999358	100
GOTERM_MF_DIRECT	GO:0004672~protein kinase activity	3	0.694444	0.930524	FBGN0017581, FBGN0021796, FBGN0035039	260	153	9284	0.700151	1	1	100
GOTERM_BP_DIRECT	GO:0006468~protein phosphorylation	4	0.925926	0.973949	FBGN0017581, FBGN0013984, FBGN0021796, FBGN0035039	292	266	10996	0.566279	1	1	100
INTERPRO	IPR000719:Protein kinase, catalytic domain	3	0.694444	0.989902	FBGN0017581, FBGN0013984, FBGN0035039	322	222	10984	0.46097	1	1	100
Annotation Cluster 32	Enrichment Score: 0.1510500139762668
Category	Term	Count	%	PValue	Genes	List Total	Pop Hits	Pop Total	Fold Enrichment	Bonferroni	Benjamini	FDR
INTERPRO	IPR018247:EF-Hand 1, calcium-binding site	4	0.925926	0.446723	FBGN0033027, FBGN0020907, FBGN0010470, FBGN0027095	322	84	10984	1.62437	1	0.998063	99.9837
INTERPRO	IPR002048:EF-hand domain	3	0.694444	0.770715	FBGN0033027, FBGN0020907, FBGN0010470	322	95	10984	1.07721	1	0.999999	100
GOTERM_MF_DIRECT	GO:0005509~calcium ion binding	5	1.15741	0.842654	FBGN0033027, FBGN0020907, FBGN0038257, FBGN0010470, FBGN0052702	260	210	9284	0.850183	1	0.999999	100
INTERPRO	IPR011992:EF-hand-like domain	3	0.694444	0.85747	FBGN0033027, FBGN0020907, FBGN0010470	322	116	10984	0.882202	1	1	100
Annotation Cluster 33	Enrichment Score: 0.12864670845078693
Category	Term	Count	%	PValue	Genes	List Total	Pop Hits	Pop Total	Fold Enrichment	Bonferroni	Benjamini	FDR
GOTERM_CC_DIRECT	GO:0016021~integral component of membrane	73	16.8981	0.358912	FBGN0036454, FBGN0031397, FBGN0029898, FBGN0034417, FBGN0026616, FBGN0013343, FBGN0053281, FBGN0053282, FBGN0036211, FBGN0038082, FBGN0263621, FBGN0019925, FBGN0085336, FBGN0036316, FBGN0034804, FBGN0035346, FBGN0037292, FBGN0010241, FBGN0031939, FBGN0032456, FBGN0052547, FBGN0031190, FBGN0023550, FBGN0262686, FBGN0267330, FBGN0052588, FBGN0261671, FBGN0033446, FBGN0037007, FBGN0039419, FBGN02616…	247	2814	10026	1.053	1	0.987895	99.4695
UP_KEYWORDS	Membrane	82	18.9815	0.933962	FBGN0036454, FBGN0031695, FBGN0031397, FBGN0029898, FBGN0031925, FBGN0034417, FBGN0026616, FBGN0013343, FBGN0053281, FBGN0053282, FBGN0036211, FBGN0022027, FBGN0263621, FBGN0038082, FBGN0019925, FBGN0085336, FBGN0036316, FBGN0035346, FBGN0034804, FBGN0037292, FBGN0010241, FBGN0031939, FBGN0052547, FBGN0032456, FBGN0031190, FBGN0023550, FBGN0262686, FBGN0267330, FBGN0052588, FBGN0261671, FBGN00370…	397	3266	13921	0.880395	1	0.99977	100
UP_KEYWORDS	Transmembrane helix	73	16.8981	0.95428	FBGN0036454, FBGN0031397, FBGN0029898, FBGN0034417, FBGN0026616, FBGN0013343, FBGN0053281, FBGN0053282, FBGN0036211, FBGN0263621, FBGN0038082, FBGN0019925, FBGN0085336, FBGN0036316, FBGN0034804, FBGN0035346, FBGN0037292, FBGN0010241, FBGN0031939, FBGN0032456, FBGN0052547, FBGN0031190, FBGN0023550, FBGN0262686, FBGN0267330, FBGN0052588, FBGN0261671, FBGN0037007, FBGN0039419, FBGN0261675, FBGN00345…	397	2985	13921	0.857548	1	0.9999	100
UP_KEYWORDS	Transmembrane	73	16.8981	0.955916	FBGN0036454, FBGN0031397, FBGN0029898, FBGN0034417, FBGN0026616, FBGN0013343, FBGN0053281, FBGN0053282, FBGN0036211, FBGN0263621, FBGN0038082, FBGN0019925, FBGN0085336, FBGN0036316, FBGN0034804, FBGN0035346, FBGN0037292, FBGN0010241, FBGN0031939, FBGN0032456, FBGN0052547, FBGN0031190, FBGN0023550, FBGN0262686, FBGN0267330, FBGN0052588, FBGN0261671, FBGN0037007, FBGN0039419, FBGN0261675, FBGN00345…	397	2990	13921	0.856114	1	0.999879	100
Annotation Cluster 34	Enrichment Score: 0.06709542476118374
Category	Term	Count	%	PValue	Genes	List Total	Pop Hits	Pop Total	Fold Enrichment	Bonferroni	Benjamini	FDR
GOTERM_CC_DIRECT	GO:0071011~precatalytic spliceosome	4	0.925926	0.71695	FBGN0022959, FBGN0015818, FBGN0033556, FBGN0036277	247	150	10026	1.08243	1	0.999104	100
GOTERM_CC_DIRECT	GO:0071013~catalytic step 2 spliceosome	3	0.694444	0.832861	FBGN0022959, FBGN0033556, FBGN0036277	247	130	10026	0.936718	1	0.999861	100
GOTERM_BP_DIRECT	GO:0000398~mRNA splicing, via spliceosome	4	0.925926	0.941367	FBGN0022959, FBGN0015818, FBGN0033556, FBGN0036277	292	226	10996	0.666505	1	1	100
KEGG_PATHWAY	dme03040:Spliceosome	3	0.694444	0.958955	FBGN0015818, FBGN0033556, FBGN0036277	107	125	2752	0.617271	1	0.999973	100
Annotation Cluster 35	Enrichment Score: 0.03187014251376206
Category	Term	Count	%	PValue	Genes	List Total	Pop Hits	Pop Total	Fold Enrichment	Bonferroni	Benjamini	FDR
UP_KEYWORDS	Repressor	3	0.694444	0.777142	FBGN0003044, FBGN0015805, FBGN0010416	397	99	13921	1.06259	1	0.996545	100
GOTERM_BP_DIRECT	GO:0045892~negative regulation of transcription, DNA-templated	3	0.694444	0.831015	FBGN0003044, FBGN0015805, FBGN0010416	292	120	10996	0.941438	1	1	100
GOTERM_BP_DIRECT	GO:0006351~transcription, DNA-templated	4	0.925926	0.99765	FBGN0003044, FBGN0015805, FBGN0261703, FBGN0010416	292	376	10996	0.400612	1	1	100
UP_KEYWORDS	Transcription regulation	4	0.925926	0.999532	FBGN0003044, FBGN0015805, FBGN0261703, FBGN0010416	397	416	13921	0.337168	1	1	100
UP_KEYWORDS	Transcription	4	0.925926	0.999758	FBGN0003044, FBGN0015805, FBGN0261703, FBGN0010416	397	442	13921	0.317335	1	1	100
UP_KEYWORDS	Nucleus	11	2.5463	0.999999	FBGN0003044, FBGN0003942, FBGN0037899, FBGN0000412, FBGN0015805, FBGN0000492, FBGN0020369, FBGN0033556, FBGN0034728, FBGN0261703, FBGN0010416	397	1134	13921	0.340141	1	1	100
Annotation Cluster 36	Enrichment Score: 0.008764995515203157
Category	Term	Count	%	PValue	Genes	List Total	Pop Hits	Pop Total	Fold Enrichment	Bonferroni	Benjamini	FDR
GOTERM_CC_DIRECT	GO:0005886~plasma membrane	13	3.00926	0.975673	FBGN0265274, FBGN0032456, FBGN0052702, FBGN0038135, FBGN0013343, FBGN0038136, FBGN0016123, FBGN0032026, FBGN0004646, FBGN0013984, FBGN0005672, FBGN0036316, FBGN0014011	247	786	10026	0.671354	1	1	100
UP_SEQ_FEATURE	topological domain:Cytoplasmic	6	1.38889	0.980072	FBGN0013984, FBGN0265274, FBGN0005672, FBGN0013343, FBGN0267330, FBGN0004646	80	397	3113	0.588098	1	1	100
UP_SEQ_FEATURE	transmembrane region	9	2.08333	0.984335	FBGN0036667, FBGN0013984, FBGN0019925, FBGN0265274, FBGN0005672, FBGN0013343, FBGN0267330, FBGN0016123, FBGN0004646	80	566	3113	0.61875	1	1	100
Female_Body_specific
Annotation Cluster 1	Enrichment Score: 3.7207016019443855
Category	Term	Count	%	PValue	Genes	List Total	Pop Hits	Pop Total	Fold Enrichment	Bonferroni	Benjamini	FDR
UP_KEYWORDS	Secreted	21	7.04698	3.39469e-06	FBGN0000427, FBGN0012042, FBGN0040736, FBGN0043578, FBGN0034470, FBGN0035092, FBGN0011828, FBGN0043576, FBGN0033327, FBGN0003983, FBGN0011722, FBGN0011695, FBGN0037976, FBGN0029831, FBGN0010114, FBGN0001112, FBGN0037906, FBGN0014076, FBGN0031902, FBGN0020416, FBGN0011555	297	287	13921	3.42966	0.000573539	0.00028681	0.00413726
GOTERM_CC_DIRECT	GO:0005576~extracellular region	27	9.0604	6.97238e-05	FBGN0259192, FBGN0000427, FBGN0040736, FBGN0043578, FBGN0259878, FBGN0035092, FBGN0033327, FBGN0043576, FBGN0003983, FBGN0052283, FBGN0263748, FBGN0011695, FBGN0036232, FBGN0029831, FBGN0085353, FBGN0001112, FBGN0037906, FBGN0035325, FBGN0031902, FBGN0016032, FBGN0015010, FBGN0012042, FBGN0034580, FBGN0034470, FBGN0036362, FBGN0027929, FBGN0020416	207	556	10026	2.35205	0.00978323	0.00978323	0.0823388
UP_SEQ_FEATURE	signal peptide	21	7.04698	0.000935243	FBGN0010389, FBGN0000427, FBGN0012042, FBGN0040736, FBGN0002578, FBGN0043578, FBGN0034470, FBGN0035092, FBGN0011828, FBGN0043576, FBGN0033327, FBGN0003983, FBGN0011695, FBGN0037976, FBGN0010114, FBGN0001112, FBGN0037906, FBGN0262717, FBGN0020416, FBGN0011555, FBGN0004429	72	427	3113	2.12637	0.218875	0.218875	1.21847
UP_SEQ_FEATURE	disulfide bond	14	4.69799	0.00591682	FBGN0010389, FBGN0040736, FBGN0034470, FBGN0043578, FBGN0011828, FBGN0043576, FBGN0033327, FBGN0011761, FBGN0010114, FBGN0037906, FBGN0003149, FBGN0020416, FBGN0011555, FBGN0004429	72	265	3113	2.28417	0.791263	0.543122	7.4808
Annotation Cluster 2	Enrichment Score: 3.0521062883373182
Category	Term	Count	%	PValue	Genes	List Total	Pop Hits	Pop Total	Fold Enrichment	Bonferroni	Benjamini	FDR
INTERPRO	IPR013135:Vitelline membrane cysteine-rich domain	4	1.34228	0.000198684	FBGN0003983, FBGN0014076, FBGN0086266, FBGN0085362	242	6	10984	30.259	0.0811641	0.0414407	0.279301
GOTERM_MF_DIRECT	GO:0008316~structural constituent of vitelline membrane	3	1.00671	0.00129859	FBGN0014076, FBGN0086266, FBGN0085362	196	3	9284	47.3673	0.270767	0.270767	1.6665
GOTERM_BP_DIRECT	GO:0007305~vitelline membrane formation involved in chorion-containing eggshell formation	4	1.34228	0.00270425	FBGN0086265, FBGN0014076, FBGN0086266, FBGN0085362	229	14	10996	13.7193	0.80726	0.42236	3.92743
Annotation Cluster 3	Enrichment Score: 2.689787489987671
Category	Term	Count	%	PValue	Genes	List Total	Pop Hits	Pop Total	Fold Enrichment	Bonferroni	Benjamini	FDR
GOTERM_BP_DIRECT	GO:0045087~innate immune response	10	3.3557	0.000301053	FBGN0000723, FBGN0012042, FBGN0032006, FBGN0014018, FBGN0037906, FBGN0040736, FBGN0262579, FBGN0043578, FBGN0033327, FBGN0043576	229	104	10996	4.61706	0.167288	0.0874696	0.444515
PIR_SUPERFAMILY	PIRSF037945:peptidoglycan recognition protein, PGRP-S type	4	1.34228	0.000339316	FBGN0037906, FBGN0043578, FBGN0033327, FBGN0043576	17	8	806	23.7059	0.00372615	0.00372615	0.211188
UP_KEYWORDS	Innate immunity	8	2.68456	0.000443625	FBGN0012042, FBGN0014018, FBGN0037906, FBGN0040736, FBGN0262579, FBGN0043578, FBGN0033327, FBGN0043576	297	65	13921	5.76887	0.0722466	0.0124204	0.539336
INTERPRO	IPR017331:Peptidoglycan recognition protein, PGRP-S	4	1.34228	0.00053844	FBGN0037906, FBGN0043578, FBGN0033327, FBGN0043576	242	8	10984	22.6942	0.205019	0.0736277	0.755237
UP_KEYWORDS	Immunity	8	2.68456	0.000697961	FBGN0012042, FBGN0014018, FBGN0037906, FBGN0040736, FBGN0262579, FBGN0043578, FBGN0033327, FBGN0043576	297	70	13921	5.35681	0.111301	0.0167154	0.847339
SMART	SM00644:Ami_2	4	1.34228	0.00179386	FBGN0037906, FBGN0043578, FBGN0033327, FBGN0043576	123	11	5218	15.4265	0.170331	0.170331	1.98755
INTERPRO	IPR002502:N-acetylmuramoyl-L-alanine amidase domain	4	1.34228	0.00253507	FBGN0037906, FBGN0043578, FBGN0033327, FBGN0043576	242	13	10984	13.9657	0.660849	0.143133	3.50977
INTERPRO	IPR006619:Peptidoglycan recognition protein family domain, metazoa/bacteria	4	1.34228	0.00253507	FBGN0037906, FBGN0043578, FBGN0033327, FBGN0043576	242	13	10984	13.9657	0.660849	0.143133	3.50977
GOTERM_MF_DIRECT	GO:0008745~N-acetylmuramoyl-L-alanine amidase activity	4	1.34228	0.00279959	FBGN0037906, FBGN0043578, FBGN0033327, FBGN0043576	196	14	9284	13.5335	0.494019	0.288676	3.56082
SMART	SM00701:PGRP	4	1.34228	0.00300475	FBGN0037906, FBGN0043578, FBGN0033327, FBGN0043576	123	13	5218	13.0532	0.268724	0.144853	3.30878
INTERPRO	IPR015510:Peptidoglycan recognition protein	4	1.34228	0.00317455	FBGN0037906, FBGN0043578, FBGN0033327, FBGN0043576	242	14	10984	12.9681	0.741926	0.126678	4.37688
GOTERM_BP_DIRECT	GO:0009253~peptidoglycan catabolic process	4	1.34228	0.00332898	FBGN0037906, FBGN0043578, FBGN0033327, FBGN0043576	229	15	10996	12.8047	0.868322	0.333343	4.81405
GOTERM_BP_DIRECT	GO:0006955~immune response	6	2.01342	0.00507893	FBGN0014018, FBGN0037906, FBGN0002930, FBGN0043578, FBGN0033327, FBGN0043576	229	54	10996	5.33527	0.954764	0.403082	7.25713
GOTERM_MF_DIRECT	GO:0042834~peptidoglycan binding	4	1.34228	0.00590008	FBGN0037906, FBGN0043578, FBGN0033327, FBGN0043576	196	18	9284	10.5261	0.76259	0.301969	7.36759
UP_SEQ_FEATURE	metal ion-binding site:Zinc	4	1.34228	0.0860322	FBGN0037906, FBGN0043578, FBGN0033327, FBGN0043576	72	46	3113	3.75966	1	0.991347	69.2315
Annotation Cluster 4	Enrichment Score: 2.5931508066240307
Category	Term	Count	%	PValue	Genes	List Total	Pop Hits	Pop Total	Fold Enrichment	Bonferroni	Benjamini	FDR
INTERPRO	IPR013098:Immunoglobulin I-set	8	2.68456	0.000580541	FBGN0034723, FBGN0053519, FBGN0032006, FBGN0030887, FBGN0265045, FBGN0051619, FBGN0011828, FBGN0028482	242	66	10984	5.50163	0.219158	0.0599719	0.814065
INTERPRO	IPR007110:Immunoglobulin-like domain	11	3.69128	0.000767817	FBGN0034723, FBGN0010389, FBGN0053519, FBGN0010114, FBGN0032006, FBGN0030887, FBGN0265045, FBGN0051619, FBGN0011828, FBGN0028482, FBGN0034920	242	135	10984	3.69832	0.279072	0.0633477	1.07536
INTERPRO	IPR013783:Immunoglobulin-like fold	12	4.02685	0.00179223	FBGN0034723, FBGN0010389, FBGN0053519, FBGN0010114, FBGN0032006, FBGN0030887, FBGN0265045, FBGN0014018, FBGN0051619, FBGN0011828, FBGN0028482, FBGN0034920	242	177	10984	3.07718	0.534282	0.119586	2.49337
INTERPRO	IPR003598:Immunoglobulin subtype 2	9	3.02013	0.00270528	FBGN0034723, FBGN0010389, FBGN0053519, FBGN0032006, FBGN0030887, FBGN0265045, FBGN0051619, FBGN0011828, FBGN0028482	242	109	10984	3.74767	0.684631	0.13433	3.74129
INTERPRO	IPR003599:Immunoglobulin subtype	9	3.02013	0.00302896	FBGN0034723, FBGN0010389, FBGN0053519, FBGN0032006, FBGN0030887, FBGN0265045, FBGN0051619, FBGN0011828, FBGN0028482	242	111	10984	3.68014	0.72536	0.133756	4.1801
SMART	SM00408:IGc2	9	3.02013	0.00375278	FBGN0034723, FBGN0010389, FBGN0053519, FBGN0032006, FBGN0030887, FBGN0265045, FBGN0051619, FBGN0011828, FBGN0028482	123	109	5218	3.5028	0.323636	0.122204	4.11684
SMART	SM00409:IG	9	3.02013	0.00419567	FBGN0034723, FBGN0010389, FBGN0053519, FBGN0032006, FBGN0030887, FBGN0265045, FBGN0051619, FBGN0011828, FBGN0028482	123	111	5218	3.43968	0.354201	0.103554	4.59237
UP_KEYWORDS	Immunoglobulin domain	5	1.67785	0.0174441	FBGN0010389, FBGN0010114, FBGN0032006, FBGN0011828, FBGN0028482	297	47	13921	4.98639	0.948905	0.236903	19.3039
Annotation Cluster 5	Enrichment Score: 1.8332552032019416
Category	Term	Count	%	PValue	Genes	List Total	Pop Hits	Pop Total	Fold Enrichment	Bonferroni	Benjamini	FDR
INTERPRO	IPR018499:Tetraspanin/Peripherin	5	1.67785	0.00767499	FBGN0033124, FBGN0032075, FBGN0033130, FBGN0016032, FBGN0033134	242	36	10984	6.30395	0.962453	0.257979	10.2775
INTERPRO	IPR008952:Tetraspanin, EC2 domain	5	1.67785	0.00846005	FBGN0033124, FBGN0032075, FBGN0033130, FBGN0016032, FBGN0033134	242	37	10984	6.13357	0.973199	0.260373	11.2715
PIR_SUPERFAMILY	PIRSF002419:tetraspanin	4	1.34228	0.0100829	FBGN0033124, FBGN0032075, FBGN0033130, FBGN0033134	17	24	806	7.90196	0.105486	0.0542124	6.11784
INTERPRO	IPR000301:Tetraspanin	4	1.34228	0.0228116	FBGN0033124, FBGN0032075, FBGN0033130, FBGN0033134	242	28	10984	6.48406	0.999946	0.530541	27.7336
GOTERM_BP_DIRECT	GO:0007166~cell surface receptor signaling pathway	5	1.67785	0.0456598	FBGN0033124, FBGN0032075, FBGN0033130, FBGN0016032, FBGN0033134	229	65	10996	3.69365	1	0.957456	49.9172
Annotation Cluster 6	Enrichment Score: 1.8263416533435564
Category	Term	Count	%	PValue	Genes	List Total	Pop Hits	Pop Total	Fold Enrichment	Bonferroni	Benjamini	FDR
UP_KEYWORDS	Fatty acid metabolism	5	1.67785	0.00917661	FBGN0037765, FBGN0050008, FBGN0035811, FBGN0039756, FBGN0039754	297	39	13921	6.00924	0.789445	0.17696	10.6276
UP_KEYWORDS	Lipid metabolism	8	2.68456	0.0108961	FBGN0034145, FBGN0034143, FBGN0004914, FBGN0037765, FBGN0050008, FBGN0035811, FBGN0039756, FBGN0039754	297	114	13921	3.28927	0.843006	0.185945	12.4996
UP_KEYWORDS	Lipid biosynthesis	6	2.01342	0.0165245	FBGN0034145, FBGN0034143, FBGN0037765, FBGN0050008, FBGN0039756, FBGN0039754	297	70	13921	4.0176	0.940153	0.245422	18.3785
UP_KEYWORDS	Fatty acid biosynthesis	4	1.34228	0.0299607	FBGN0037765, FBGN0050008, FBGN0039756, FBGN0039754	297	32	13921	5.85901	0.994147	0.348447	30.9772
Annotation Cluster 7	Enrichment Score: 1.7909483022539618
Category	Term	Count	%	PValue	Genes	List Total	Pop Hits	Pop Total	Fold Enrichment	Bonferroni	Benjamini	FDR
GOTERM_MF_DIRECT	GO:0008061~chitin binding	9	3.02013	0.00431223	FBGN0263748, FBGN0259192, FBGN0036232, FBGN0085353, FBGN0034580, FBGN0035325, FBGN0020416, FBGN0036362, FBGN0030164	196	123	9284	3.4659	0.65011	0.295344	5.43571
SMART	SM00494:ChtBD2	7	2.34899	0.00999498	FBGN0263748, FBGN0259192, FBGN0036232, FBGN0085353, FBGN0034580, FBGN0035325, FBGN0036362	123	79	5218	3.75898	0.648205	0.159802	10.6241
INTERPRO	IPR002557:Chitin binding domain	7	2.34899	0.0290525	FBGN0263748, FBGN0259192, FBGN0036232, FBGN0085353, FBGN0034580, FBGN0035325, FBGN0036362	242	106	10984	2.99735	0.999996	0.543872	33.9657
GOTERM_BP_DIRECT	GO:0006030~chitin metabolic process	6	2.01342	0.0547697	FBGN0263748, FBGN0259192, FBGN0036232, FBGN0085353, FBGN0035325, FBGN0036362	229	99	10996	2.91015	1	0.96744	56.5435
Annotation Cluster 8	Enrichment Score: 1.40017181788017
Category	Term	Count	%	PValue	Genes	List Total	Pop Hits	Pop Total	Fold Enrichment	Bonferroni	Benjamini	FDR
UP_KEYWORDS	LIM domain	4	1.34228	0.0350492	FBGN0032196, FBGN0265991, FBGN0014863, FBGN0261565	297	34	13921	5.51436	0.997594	0.349937	35.2628
INTERPRO	IPR001781:Zinc finger, LIM-type	4	1.34228	0.0407783	FBGN0032196, FBGN0265991, FBGN0014863, FBGN0261565	242	35	10984	5.18725	1	0.647701	44.3462
SMART	SM00132:LIM	4	1.34228	0.0440938	FBGN0032196, FBGN0265991, FBGN0014863, FBGN0261565	123	34	5218	4.99091	0.990813	0.488287	39.6027
Annotation Cluster 9	Enrichment Score: 1.3768854146956724
Category	Term	Count	%	PValue	Genes	List Total	Pop Hits	Pop Total	Fold Enrichment	Bonferroni	Benjamini	FDR
INTERPRO	IPR013098:Immunoglobulin I-set	8	2.68456	0.000580541	FBGN0034723, FBGN0053519, FBGN0032006, FBGN0030887, FBGN0265045, FBGN0051619, FBGN0011828, FBGN0028482	242	66	10984	5.50163	0.219158	0.0599719	0.814065
SMART	SM00060:FN3	3	1.00671	0.309799	FBGN0053519, FBGN0265045, FBGN0028482	123	48	5218	2.65142	1	0.959779	98.4168
INTERPRO	IPR003961:Fibronectin, type III	3	1.00671	0.411558	FBGN0053519, FBGN0265045, FBGN0028482	242	64	10984	2.12758	1	0.99738	99.9427
Annotation Cluster 10	Enrichment Score: 1.216883636828238
Category	Term	Count	%	PValue	Genes	List Total	Pop Hits	Pop Total	Fold Enrichment	Bonferroni	Benjamini	FDR
UP_KEYWORDS	Zinc	21	7.04698	0.0306382	FBGN0265991, FBGN0037583, FBGN0043578, FBGN0261565, FBGN0029804, FBGN0000482, FBGN0002868, FBGN0266918, FBGN0043576, FBGN0033327, FBGN0033774, FBGN0032196, FBGN0004914, FBGN0004859, FBGN0265726, FBGN0031857, FBGN0037906, FBGN0263980, FBGN0014863, FBGN0265356, FBGN0034420	297	598	13921	1.64601	0.994799	0.332707	31.5625
GOTERM_MF_DIRECT	GO:0008270~zinc ion binding	20	6.71141	0.0829775	FBGN0026160, FBGN0265991, FBGN0037583, FBGN0043578, FBGN0033884, FBGN0029804, FBGN0261565, FBGN0000482, FBGN0266918, FBGN0043576, FBGN0033327, FBGN0033774, FBGN0032196, FBGN0004914, FBGN0265726, FBGN0037906, FBGN0031857, FBGN0014863, FBGN0051619, FBGN0265356	196	644	9284	1.47104	1	0.90356	67.3815
UP_KEYWORDS	Metal-binding	29	9.73154	0.0879276	FBGN0283471, FBGN0265991, FBGN0037583, FBGN0043578, FBGN0261565, FBGN0023129, FBGN0052557, FBGN0033292, FBGN0033327, FBGN0043576, FBGN0033774, FBGN0032196, FBGN0265726, FBGN0037906, FBGN0263980, FBGN0002773, FBGN0029804, FBGN0011828, FBGN0000482, FBGN0002868, FBGN0266918, FBGN0087035, FBGN0028940, FBGN0004914, FBGN0004859, FBGN0031857, FBGN0014863, FBGN0265356, FBGN0034420	297	1008	13921	1.3485	1	0.599461	67.4276
Annotation Cluster 11	Enrichment Score: 1.0099010155155084
Category	Term	Count	%	PValue	Genes	List Total	Pop Hits	Pop Total	Fold Enrichment	Bonferroni	Benjamini	FDR
INTERPRO	IPR006621:Nose resistant-to-fluoxetine protein, N-terminal	3	1.00671	0.0525152	FBGN0260006, FBGN0035557, FBGN0031034	242	17	10984	8.00972	1	0.721039	53.2012
SMART	SM00703:NRF	3	1.00671	0.0586643	FBGN0260006, FBGN0035557, FBGN0031034	123	17	5218	7.48637	0.99814	0.5443	49.1337
INTERPRO	IPR002656:Acyltransferase 3	3	1.00671	0.0641812	FBGN0260006, FBGN0035557, FBGN0031034	242	19	10984	7.16659	1	0.756564	60.6902
GOTERM_MF_DIRECT	GO:0016747~transferase activity, transferring acyl groups other than amino-acyl groups	3	1.00671	0.13751	FBGN0260006, FBGN0035557, FBGN0031034	196	31	9284	4.58394	1	0.937035	85.239
UP_KEYWORDS	Acyltransferase	6	2.01342	0.328167	FBGN0039109, FBGN0260006, FBGN0035557, FBGN0040001, FBGN0042627, FBGN0031034	297	178	13921	1.57996	1	0.909343	99.2153
Annotation Cluster 12	Enrichment Score: 0.9638000333053756
Category	Term	Count	%	PValue	Genes	List Total	Pop Hits	Pop Total	Fold Enrichment	Bonferroni	Benjamini	FDR
GOTERM_MF_DIRECT	GO:0004867~serine-type endopeptidase inhibitor activity	6	2.01342	0.0275312	FBGN0031973, FBGN0031561, FBGN0002578, FBGN0002930, FBGN0031562, FBGN0033710	196	81	9284	3.50869	0.998868	0.677177	30.3057
SMART	SM00131:KU	3	1.00671	0.179743	FBGN0031561, FBGN0031562, FBGN0033710	123	33	5218	3.85661	1	0.872626	89.0893
INTERPRO	IPR002223:Proteinase inhibitor I2, Kunitz metazoa	3	1.00671	0.259492	FBGN0031561, FBGN0031562, FBGN0033710	242	45	10984	3.0259	1	0.981672	98.5428
Annotation Cluster 13	Enrichment Score: 0.8341083268714691
Category	Term	Count	%	PValue	Genes	List Total	Pop Hits	Pop Total	Fold Enrichment	Bonferroni	Benjamini	FDR
GOTERM_MF_DIRECT	GO:0004181~metallocarboxypeptidase activity	3	1.00671	0.0832566	FBGN0033774, FBGN0265726, FBGN0029804	196	23	9284	6.17835	1	0.879046	67.5096
INTERPRO	IPR000834:Peptidase M14, carboxypeptidase A	3	1.00671	0.089744	FBGN0033774, FBGN0265726, FBGN0029804	242	23	10984	5.92023	1	0.851542	73.3809
UP_KEYWORDS	Carboxypeptidase	3	1.00671	0.193211	FBGN0033774, FBGN0265726, FBGN0029804	297	38	13921	3.70043	1	0.82232	92.695
UP_KEYWORDS	Metalloprotease	3	1.00671	0.319234	FBGN0033774, FBGN0265726, FBGN0029804	297	54	13921	2.604	1	0.909907	99.0782
Annotation Cluster 14	Enrichment Score: 0.8053397393188727
Category	Term	Count	%	PValue	Genes	List Total	Pop Hits	Pop Total	Fold Enrichment	Bonferroni	Benjamini	FDR
UP_SEQ_FEATURE	disulfide bond	14	4.69799	0.00591682	FBGN0010389, FBGN0040736, FBGN0034470, FBGN0043578, FBGN0011828, FBGN0043576, FBGN0033327, FBGN0011761, FBGN0010114, FBGN0037906, FBGN0003149, FBGN0020416, FBGN0011555, FBGN0004429	72	265	3113	2.28417	0.791263	0.543122	7.4808
UP_SEQ_FEATURE	glycosylation site:N-linked (GlcNAc...)	9	3.02013	0.768602	FBGN0262593, FBGN0010389, FBGN0010114, FBGN0037906, FBGN0262717, FBGN0043578, FBGN0020416, FBGN0011828, FBGN0029762	72	423	3113	0.919917	1	1	100
UP_KEYWORDS	Glycoprotein	9	3.02013	0.843706	FBGN0262593, FBGN0010389, FBGN0010114, FBGN0037906, FBGN0035815, FBGN0043578, FBGN0020416, FBGN0011828, FBGN0029762	297	503	13921	0.838665	1	0.998114	100
Annotation Cluster 15	Enrichment Score: 0.7049589208354834
Category	Term	Count	%	PValue	Genes	List Total	Pop Hits	Pop Total	Fold Enrichment	Bonferroni	Benjamini	FDR
INTERPRO	IPR017441:Protein kinase, ATP binding site	9	3.02013	0.0280843	FBGN0000723, FBGN0010389, FBGN0032006, FBGN0265045, FBGN0000489, FBGN0004106, FBGN0031518, FBGN0259678, FBGN0025702	242	164	10984	2.49083	0.999995	0.579704	33.0328
INTERPRO	IPR011009:Protein kinase-like domain	13	4.36242	0.0287526	FBGN0053519, FBGN0010389, FBGN0032006, FBGN0025702, FBGN0259678, FBGN0051104, FBGN0000723, FBGN0039310, FBGN0265045, FBGN0000489, FBGN0004106, FBGN0031518, FBGN0039321	242	294	10984	2.00697	0.999996	0.563315	33.6781
INTERPRO	IPR008266:Tyrosine-protein kinase, active site	4	1.34228	0.0407783	FBGN0000723, FBGN0010389, FBGN0032006, FBGN0031518	242	35	10984	5.18725	1	0.647701	44.3462
GOTERM_MF_DIRECT	GO:0004713~protein tyrosine kinase activity	4	1.34228	0.0479851	FBGN0000723, FBGN0010389, FBGN0032006, FBGN0031518	196	39	9284	4.85819	0.999994	0.818602	47.0579
INTERPRO	IPR000719:Protein kinase, catalytic domain	10	3.3557	0.0557534	FBGN0000723, FBGN0010389, FBGN0053519, FBGN0032006, FBGN0265045, FBGN0000489, FBGN0004106, FBGN0031518, FBGN0259678, FBGN0025702	242	222	10984	2.04452	1	0.723695	55.4029
UP_KEYWORDS	Kinase	11	3.69128	0.0673299	FBGN0000723, FBGN0022338, FBGN0030300, FBGN0010389, FBGN0032006, FBGN0265045, FBGN0000489, FBGN0004106, FBGN0259678, FBGN0025702, FBGN0266375	297	273	13921	1.88862	0.999992	0.521092	57.2383
GOTERM_BP_DIRECT	GO:0006468~protein phosphorylation	10	3.3557	0.102025	FBGN0000723, FBGN0010389, FBGN0053519, FBGN0032006, FBGN0265045, FBGN0000489, FBGN0004106, FBGN0031518, FBGN0259678, FBGN0025702	229	266	10996	1.80517	1	0.993481	79.6532
INTERPRO	IPR001245:Serine-threonine/tyrosine-protein kinase catalytic domain	4	1.34228	0.105526	FBGN0000723, FBGN0010389, FBGN0032006, FBGN0031518	242	52	10984	3.49142	1	0.884608	79.1898
INTERPRO	IPR020635:Tyrosine-protein kinase, catalytic domain	3	1.00671	0.117722	FBGN0000723, FBGN0010389, FBGN0031518	242	27	10984	5.04316	1	0.901708	82.8466
UP_SEQ_FEATURE	active site:Proton acceptor	6	2.01342	0.123019	FBGN0000723, FBGN0010389, FBGN0000489, FBGN0004106, FBGN0011828, FBGN0035811	72	116	3113	2.23635	1	0.992922	82.0921
SMART	SM00219:TyrKc	3	1.00671	0.130462	FBGN0000723, FBGN0010389, FBGN0031518	123	27	5218	4.71364	1	0.801187	79.0507
UP_KEYWORDS	Tyrosine-protein kinase	3	1.00671	0.133048	FBGN0000723, FBGN0010389, FBGN0032006	297	30	13921	4.68721	1	0.719145	82.449
UP_SEQ_FEATURE	domain:Protein kinase	4	1.34228	0.299861	FBGN0000723, FBGN0010389, FBGN0000489, FBGN0004106	72	84	3113	2.05886	1	0.999992	99.0634
INTERPRO	IPR008271:Serine/threonine-protein kinase, active site	5	1.67785	0.40397	FBGN0265045, FBGN0000489, FBGN0004106, FBGN0259678, FBGN0025702	242	147	10984	1.54382	1	0.997414	99.9313
UP_SEQ_FEATURE	binding site:ATP	4	1.34228	0.419471	FBGN0000723, FBGN0010389, FBGN0000489, FBGN0004106	72	103	3113	1.67907	1	1	99.9195
SMART	SM00220:S_TKc	5	1.67785	0.55271	FBGN0265045, FBGN0000489, FBGN0004106, FBGN0259678, FBGN0025702	123	167	5218	1.27014	1	0.990424	99.9876
GOTERM_MF_DIRECT	GO:0004672~protein kinase activity	4	1.34228	0.62768	FBGN0053519, FBGN0004106, FBGN0259678, FBGN0025702	196	153	9284	1.23836	1	0.999863	99.9997
GOTERM_MF_DIRECT	GO:0004674~protein serine/threonine kinase activity	4	1.34228	0.640778	FBGN0265045, FBGN0000489, FBGN0004106, FBGN0259678	196	156	9284	1.21455	1	0.999862	99.9998
UP_SEQ_FEATURE	nucleotide phosphate-binding region:ATP	5	1.67785	0.66367	FBGN0000723, FBGN0022338, FBGN0010389, FBGN0000489, FBGN0004106	72	196	3113	1.10296	1	1	99.9999
UP_KEYWORDS	Serine/threonine-protein kinase	3	1.00671	0.736131	FBGN0000489, FBGN0004106, FBGN0259678	297	122	13921	1.15259	1	0.995879	100
UP_KEYWORDS	ATP-binding	10	3.3557	0.844103	FBGN0000723, FBGN0022338, FBGN0053970, FBGN0010389, FBGN0032006, FBGN0040319, FBGN0265045, FBGN0000489, FBGN0004106, FBGN0259678	297	558	13921	0.840001	1	0.997885	100
GOTERM_MF_DIRECT	GO:0005524~ATP binding	13	4.36242	0.874565	FBGN0053970, FBGN0022338, FBGN0053519, FBGN0010389, FBGN0032006, FBGN0025702, FBGN0259678, FBGN0000723, FBGN0040319, FBGN0265045, FBGN0000489, FBGN0004106, FBGN0031518	196	751	9284	0.819941	1	1	100
UP_KEYWORDS	Nucleotide-binding	11	3.69128	0.934095	FBGN0000723, FBGN0022338, FBGN0053970, FBGN0000557, FBGN0010389, FBGN0032006, FBGN0040319, FBGN0265045, FBGN0000489, FBGN0004106, FBGN0259678	297	701	13921	0.73551	1	0.999685	100
Annotation Cluster 16	Enrichment Score: 0.6282650663386459
Category	Term	Count	%	PValue	Genes	List Total	Pop Hits	Pop Total	Fold Enrichment	Bonferroni	Benjamini	FDR
INTERPRO	IPR009030:Insulin-like growth factor binding protein, N-terminal	3	1.00671	0.178644	FBGN0035798, FBGN0066101, FBGN0027929	242	35	10984	3.89044	1	0.965036	93.7344
SMART	SM00181:EGF	4	1.34228	0.199864	FBGN0035798, FBGN0066101, FBGN0027929, FBGN0031089	123	66	5218	2.57108	1	0.878534	91.7349
INTERPRO	IPR000742:Epidermal growth factor-like domain	4	1.34228	0.221308	FBGN0035798, FBGN0066101, FBGN0027929, FBGN0031089	242	74	10984	2.45343	1	0.974637	97.0428
INTERPRO	IPR013032:EGF-like, conserved site	3	1.00671	0.388346	FBGN0035798, FBGN0066101, FBGN0031089	242	61	10984	2.23222	1	0.997024	99.9012
Annotation Cluster 17	Enrichment Score: 0.5441479984839281
Category	Term	Count	%	PValue	Genes	List Total	Pop Hits	Pop Total	Fold Enrichment	Bonferroni	Benjamini	FDR
INTERPRO	IPR001452:Src homology-3 domain	4	1.34228	0.198483	FBGN0033504, FBGN0053519, FBGN0263980, FBGN0029095	242	70	10984	2.59362	1	0.969524	95.5589
UP_KEYWORDS	SH3 domain	3	1.00671	0.279809	FBGN0033504, FBGN0263980, FBGN0029095	297	49	13921	2.86972	1	0.891271	98.1693
SMART	SM00326:SH3	3	1.00671	0.41973	FBGN0033504, FBGN0263980, FBGN0029095	123	61	5218	2.08637	1	0.97703	99.7724
Annotation Cluster 18	Enrichment Score: 0.5275798789623867
Category	Term	Count	%	PValue	Genes	List Total	Pop Hits	Pop Total	Fold Enrichment	Bonferroni	Benjamini	FDR
UP_KEYWORDS	Serine protease	6	2.01342	0.203776	FBGN0039778, FBGN0020906, FBGN0039777, FBGN0250815, FBGN0034507, FBGN0011555	297	147	13921	1.91315	1	0.826312	93.7792
INTERPRO	IPR018114:Peptidase S1, trypsin family, active site	7	2.34899	0.224005	FBGN0039778, FBGN0020906, FBGN0039777, FBGN0250815, FBGN0053329, FBGN0034507, FBGN0011555	242	186	10984	1.70817	1	0.972711	97.1838
INTERPRO	IPR001314:Peptidase S1A, chymotrypsin-type	8	2.68456	0.236867	FBGN0039778, FBGN0020906, FBGN0039777, FBGN0250815, FBGN0053329, FBGN0031653, FBGN0034507, FBGN0011555	242	229	10984	1.58562	1	0.975639	97.7741
GOTERM_BP_DIRECT	GO:0006508~proteolysis	13	4.36242	0.281653	FBGN0250815, FBGN0053329, FBGN0034903, FBGN0031653, FBGN0034507, FBGN0029804, FBGN0027570, FBGN0033774, FBGN0020906, FBGN0039778, FBGN0039777, FBGN0265726, FBGN0011555	229	475	10996	1.31416	1	0.999563	99.2513
INTERPRO	IPR001254:Peptidase S1	8	2.68456	0.323853	FBGN0039778, FBGN0020906, FBGN0039777, FBGN0250815, FBGN0053329, FBGN0031653, FBGN0034507, FBGN0011555	242	257	10984	1.41287	1	0.992578	99.5948
INTERPRO	IPR009003:Trypsin-like cysteine/serine peptidase domain	8	2.68456	0.355415	FBGN0039778, FBGN0020906, FBGN0039777, FBGN0250815, FBGN0053329, FBGN0031653, FBGN0034507, FBGN0011555	242	263	10984	1.38064	1	0.995228	99.7932
UP_KEYWORDS	Protease	10	3.3557	0.366607	FBGN0033774, FBGN0039778, FBGN0020906, FBGN0039777, FBGN0250815, FBGN0265726, FBGN0002578, FBGN0029804, FBGN0034507, FBGN0011555	297	362	13921	1.29481	1	0.917053	99.6173
GOTERM_MF_DIRECT	GO:0004252~serine-type endopeptidase activity	8	2.68456	0.369987	FBGN0039778, FBGN0020906, FBGN0039777, FBGN0250815, FBGN0053329, FBGN0031653, FBGN0034507, FBGN0011555	196	280	9284	1.35335	1	0.998045	99.7459
SMART	SM00020:Tryp_SPc	8	2.68456	0.375561	FBGN0039778, FBGN0020906, FBGN0039777, FBGN0250815, FBGN0053329, FBGN0031653, FBGN0034507, FBGN0011555	123	252	5218	1.34675	1	0.969746	99.4832
Annotation Cluster 19	Enrichment Score: 0.49851895053850365
Category	Term	Count	%	PValue	Genes	List Total	Pop Hits	Pop Total	Fold Enrichment	Bonferroni	Benjamini	FDR
INTERPRO	IPR015897:CHK kinase-like	3	1.00671	0.308473	FBGN0039310, FBGN0039321, FBGN0051104	242	51	10984	2.66991	1	0.991448	99.4439
INTERPRO	IPR004119:Protein of unknown function DUF227	3	1.00671	0.308473	FBGN0039310, FBGN0039321, FBGN0051104	242	51	10984	2.66991	1	0.991448	99.4439
SMART	SM00587:CHK	3	1.00671	0.335745	FBGN0039310, FBGN0039321, FBGN0051104	123	51	5218	2.49546	1	0.962096	98.9685
Annotation Cluster 20	Enrichment Score: 0.32044699661354753
Category	Term	Count	%	PValue	Genes	List Total	Pop Hits	Pop Total	Fold Enrichment	Bonferroni	Benjamini	FDR
INTERPRO	IPR005821:Ion transport domain	3	1.00671	0.170765	FBGN0262593, FBGN0060296, FBGN0263397	242	34	10984	4.00486	1	0.963982	92.8334
UP_KEYWORDS	Ion channel	4	1.34228	0.514349	FBGN0262593, FBGN0060296, FBGN0263397, FBGN0051116	297	128	13921	1.46475	1	0.972404	99.985
UP_KEYWORDS	Ion transport	5	1.67785	0.64898	FBGN0262593, FBGN0060296, FBGN0029762, FBGN0263397, FBGN0051116	297	208	13921	1.12673	1	0.990496	99.9997
UP_KEYWORDS	Transport	9	3.02013	0.916902	FBGN0011761, FBGN0262593, FBGN0060296, FBGN0034470, FBGN0029762, FBGN0263397, FBGN0028886, FBGN0000482, FBGN0051116	297	564	13921	0.747958	1	0.999451	100
Annotation Cluster 21	Enrichment Score: 0.29164416245879904
Category	Term	Count	%	PValue	Genes	List Total	Pop Hits	Pop Total	Fold Enrichment	Bonferroni	Benjamini	FDR
INTERPRO	IPR000210:BTB/POZ-like	3	1.00671	0.485544	FBGN0262593, FBGN0034706, FBGN0266129	242	74	10984	1.84007	1	0.998819	99.9914
SMART	SM00225:BTB	3	1.00671	0.49056	FBGN0262593, FBGN0034706, FBGN0266129	123	70	5218	1.81812	1	0.987523	99.9469
INTERPRO	IPR011333:BTB/POZ fold	3	1.00671	0.559948	FBGN0262593, FBGN0034706, FBGN0266129	242	85	10984	1.60194	1	0.999578	99.999
Annotation Cluster 22	Enrichment Score: 0.2192746202106321
Category	Term	Count	%	PValue	Genes	List Total	Pop Hits	Pop Total	Fold Enrichment	Bonferroni	Benjamini	FDR
UP_KEYWORDS	Mitosis	3	1.00671	0.388659	FBGN0262717, FBGN0004106, FBGN0259791	297	63	13921	2.232	1	0.925645	99.7515
UP_KEYWORDS	Cell division	3	1.00671	0.567627	FBGN0262717, FBGN0004106, FBGN0259791	297	89	13921	1.57996	1	0.980476	99.9964
UP_KEYWORDS	Cell cycle	3	1.00671	0.763742	FBGN0262717, FBGN0004106, FBGN0259791	297	129	13921	1.09005	1	0.996554	100
GOTERM_BP_DIRECT	GO:0007067~mitotic nuclear division	3	1.00671	0.787633	FBGN0262717, FBGN0004106, FBGN0259791	229	139	10996	1.03635	1	1	100
Annotation Cluster 23	Enrichment Score: 0.2049161465706219
Category	Term	Count	%	PValue	Genes	List Total	Pop Hits	Pop Total	Fold Enrichment	Bonferroni	Benjamini	FDR
INTERPRO	IPR001841:Zinc finger, RING-type	4	1.34228	0.503438	FBGN0031857, FBGN0033884, FBGN0265356, FBGN0266918	242	122	10984	1.48815	1	0.999027	99.9947
GOTERM_MF_DIRECT	GO:0004842~ubiquitin-protein transferase activity	5	1.67785	0.521968	FBGN0031857, FBGN0032047, FBGN0033884, FBGN0265356, FBGN0266918	196	179	9284	1.32311	1	0.999805	99.9928
SMART	SM00184:RING	3	1.00671	0.54884	FBGN0031857, FBGN0033884, FBGN0265356	123	78	5218	1.63164	1	0.992321	99.9864
GOTERM_BP_DIRECT	GO:0016567~protein ubiquitination	4	1.34228	0.586795	FBGN0032047, FBGN0033884, FBGN0265356, FBGN0266918	229	146	10996	1.31555	1	0.999999	99.9998
UP_KEYWORDS	Zinc-finger	7	2.34899	0.830102	FBGN0004859, FBGN0004914, FBGN0031857, FBGN0037583, FBGN0000482, FBGN0265356, FBGN0266918	297	384	13921	0.854438	1	0.998052	100
INTERPRO	IPR013083:Zinc finger, RING/FYVE/PHD-type	4	1.34228	0.839169	FBGN0033884, FBGN0000482, FBGN0265356, FBGN0266918	242	208	10984	0.872854	1	1	100
Annotation Cluster 24	Enrichment Score: 0.16309240726874152
Category	Term	Count	%	PValue	Genes	List Total	Pop Hits	Pop Total	Fold Enrichment	Bonferroni	Benjamini	FDR
GOTERM_MF_DIRECT	GO:0020037~heme binding	4	1.34228	0.527246	FBGN0028940, FBGN0038465, FBGN0011828, FBGN0033292	196	132	9284	1.43537	1	0.999745	99.9938
UP_SEQ_FEATURE	metal ion-binding site:Iron (heme axial ligand)	3	1.00671	0.650756	FBGN0028940, FBGN0011828, FBGN0033292	72	96	3113	1.35113	1	1	99.9999
UP_KEYWORDS	Heme	3	1.00671	0.710326	FBGN0028940, FBGN0011828, FBGN0033292	297	116	13921	1.21221	1	0.995341	100
UP_KEYWORDS	Iron	3	1.00671	0.913568	FBGN0028940, FBGN0011828, FBGN0033292	297	189	13921	0.744001	1	0.99946	100
Annotation Cluster 25	Enrichment Score: 0.10370556409696985
Category	Term	Count	%	PValue	Genes	List Total	Pop Hits	Pop Total	Fold Enrichment	Bonferroni	Benjamini	FDR
UP_KEYWORDS	Transmembrane helix	60	20.1342	0.759548	FBGN0029896, FBGN0010389, FBGN0039634, FBGN0066101, FBGN0037012, FBGN0027570, FBGN0015766, FBGN0032699, FBGN0260006, FBGN0035557, FBGN0033124, FBGN0029091, FBGN0034657, FBGN0259994, FBGN0263390, FBGN0032897, FBGN0263397, FBGN0037140, FBGN0010435, FBGN0266758, FBGN0034490, FBGN0032006, FBGN0036461, FBGN0032075, FBGN0035815, FBGN0033130, FBGN0262867, FBGN0051116, FBGN0033134, FBGN0035710, FBGN02592…	297	2985	13921	0.942152	1	0.996769	100
UP_KEYWORDS	Transmembrane	60	20.1342	0.764214	FBGN0029896, FBGN0010389, FBGN0039634, FBGN0066101, FBGN0037012, FBGN0027570, FBGN0015766, FBGN0032699, FBGN0260006, FBGN0035557, FBGN0033124, FBGN0029091, FBGN0034657, FBGN0259994, FBGN0263390, FBGN0032897, FBGN0263397, FBGN0037140, FBGN0010435, FBGN0266758, FBGN0034490, FBGN0032006, FBGN0036461, FBGN0032075, FBGN0035815, FBGN0033130, FBGN0262867, FBGN0051116, FBGN0033134, FBGN0035710, FBGN02592…	297	2990	13921	0.940576	1	0.99611	100
GOTERM_CC_DIRECT	GO:0016021~integral component of membrane	54	18.1208	0.796679	FBGN0029896, FBGN0010389, FBGN0039634, FBGN0066101, FBGN0037012, FBGN0027570, FBGN0015766, FBGN0032699, FBGN0260006, FBGN0035557, FBGN0033124, FBGN0039738, FBGN0029091, FBGN0259994, FBGN0263390, FBGN0032897, FBGN0263397, FBGN0037140, FBGN0266758, FBGN0034490, FBGN0032006, FBGN0032075, FBGN0035815, FBGN0033130, FBGN0262867, FBGN0051116, FBGN0033134, FBGN0035710, FBGN0259244, FBGN0036935, FBGN00303…	207	2814	10026	0.929452	1	0.999996	100
UP_KEYWORDS	Membrane	64	21.4765	0.832001	FBGN0029896, FBGN0010389, FBGN0039634, FBGN0066101, FBGN0037012, FBGN0027570, FBGN0015766, FBGN0032699, FBGN0260006, FBGN0035557, FBGN0033124, FBGN0029091, FBGN0034657, FBGN0259994, FBGN0263390, FBGN0032897, FBGN0263397, FBGN0037140, FBGN0010435, FBGN0266758, FBGN0034490, FBGN0032006, FBGN0036461, FBGN0032075, FBGN0035815, FBGN0033130, FBGN0262867, FBGN0000482, FBGN0051116, FBGN0033134, FBGN00007…	297	3266	13921	0.918497	1	0.997871	100
Annotation Cluster 26	Enrichment Score: 0.0835733581989147
Category	Term	Count	%	PValue	Genes	List Total	Pop Hits	Pop Total	Fold Enrichment	Bonferroni	Benjamini	FDR
GOTERM_MF_DIRECT	GO:0001077~transcriptional activator activity, RNA polymerase II core promoter proximal region sequence-specific binding	3	1.00671	0.298535	FBGN0004666, FBGN0004859, FBGN0014018	196	52	9284	2.73273	1	0.993708	98.9805
GOTERM_BP_DIRECT	GO:0045944~positive regulation of transcription from RNA polymerase II promoter	5	1.67785	0.700256	FBGN0004666, FBGN0004859, FBGN0014018, FBGN0263593, FBGN0035542	229	228	10996	1.05301	1	1	100
GOTERM_MF_DIRECT	GO:0043565~sequence-specific DNA binding	5	1.67785	0.808034	FBGN0005612, FBGN0008646, FBGN0004666, FBGN0004914, FBGN0014018	196	263	9284	0.90052	1	0.999998	100
GOTERM_BP_DIRECT	GO:0048813~dendrite morphogenesis	3	1.00671	0.89833	FBGN0005612, FBGN0004859, FBGN0014018	229	184	10996	0.782893	1	1	100
GOTERM_MF_DIRECT	GO:0003700~transcription factor activity, sequence-specific DNA binding	4	1.34228	0.932171	FBGN0004666, FBGN0004859, FBGN0004914, FBGN0014018	196	275	9284	0.68898	1	1	100
UP_KEYWORDS	Transcription regulation	6	2.01342	0.9441	FBGN0005612, FBGN0034422, FBGN0004666, FBGN0004859, FBGN0004914, FBGN0014018	297	416	13921	0.676039	1	0.999742	100
UP_KEYWORDS	Transcription	6	2.01342	0.960871	FBGN0005612, FBGN0034422, FBGN0004666, FBGN0004859, FBGN0004914, FBGN0014018	297	442	13921	0.636272	1	0.999891	100
UP_KEYWORDS	DNA-binding	7	2.34899	0.973472	FBGN0005612, FBGN0008646, FBGN0004666, FBGN0004859, FBGN0004914, FBGN0266129, FBGN0034657	297	535	13921	0.613279	1	0.999957	100
UP_KEYWORDS	Nucleus	16	5.36913	0.985452	FBGN0034422, FBGN0005612, FBGN0008646, FBGN0014018, FBGN0266129, FBGN0264922, FBGN0259791, FBGN0016685, FBGN0011761, FBGN0004914, FBGN0004859, FBGN0004666, FBGN0014863, FBGN0034657, FBGN0262717, FBGN0004106	297	1134	13921	0.661334	1	0.99999	100
GOTERM_BP_DIRECT	GO:0006351~transcription, DNA-templated	4	1.34228	0.985813	FBGN0005612, FBGN0034422, FBGN0004666, FBGN0004914	229	376	10996	0.510824	1	1	100
GOTERM_MF_DIRECT	GO:0003677~DNA binding	6	2.01342	0.992299	FBGN0004666, FBGN0004859, FBGN0039226, FBGN0014018, FBGN0266129, FBGN0034657	196	555	9284	0.512079	1	1	100
