# Supplementary material for: High fat diet induces sex-specific differential gene expression in Drosophila melanogaster
Source: PLoS One. 2019 Mar 12;14(3):e0213474. doi: 10.1371/journal.pone.0213474 (PMC6413938; doi:10.1371/journal.pone.0213474)
Supplement: S3 Table — (XLSX) [file pone.0213474.s005.xlsx]

## Sheet: Sheet1
Male Head		RNA-Seq	RT-PCR
S.No	Gene symbol	log2 (HFD/RD)	log2 (HFD/RD)
1	CG3999	-2.28403	-0.237883
2	Cpr100A	-1.41083	-0.232339
3	Cyp4e3	1.26432	2.33557
4	fit	-2.97441	-0.724598
5	hgo	-1.09158	-0.516546
6	to	1.40975	2.29267
Female Head		RNA-Seq	RT-PCR
S.No	Gene symbol	log2 (HFD/RD)	log2 (HFD/RD)
1	CG11211	-0.459027	-0.156843
2	CG32523	-0.713562	-0.21445
3	CG34305	-0.741517	-0.272824
4	CG5853	0.729557	0.601251
5	CG5966	1.37708	1.40956
6	CG9701	0.485494	0.908573
7	Cyp4e3	2.05944	1.44753
8	GIIIspla2	0.549843	0.517957
9	hgo	-0.794145	-0.266256
10	Tig	0.312555	1.07092
11	to	0.702056	1.24284
12	yip2	0.376191	0.391599
Male Body		RNA-Seq	RT-PCR
S.No	Gene symbol	log2(HFD/RD)	log2(HFD/RD)
1	Acp54A1	-1.52238	0.0334423
2	CG11796	-0.923239	0.114894
3	CG14406	-2.13107	0.232051
4	CG3290	-1.24484	-0.352107
5	CG33306	-2.33978	-1.37271
6	CG5724	1.31392	0.667167
7	CG7916	-2.60415	-1.02617
8	CG8093	-2.41211	-1.57798
9	CG8997	-2.47972	-1.55925
10	Cyp6a23	0.746569	1.48654
11	Npc2d	-2.59056	-0.882807
12	Thor	0.618642	0.355097
Female Body		RNA-Seq	RT-PCR
S.No	Gene symbol	log2(HFD/RD)	log2(HFD/RD)
1	CG17374	-0.828499	-0.19087
2	CG42390	0.441405	0.506324
3	CG7720	1.16407	0.821155
4	Ef1alpha100E	0.330178	0.368201
5	lcs	0.818248	0.963825
6	Obp56d	0.680644	0.35255
7	PGRP-SC1a	0.892499	0.175546
8	Thor	0.579198	0.306176
